# Supplementary material for: Analysis of molecular networks and targets mining of Chinese herbal medicines on anti-aging
Source: BMC Complement Altern Med. 2016 Dec 28;16:520. doi: 10.1186/s12906-016-1513-2 (PMC5198498; doi:10.1186/s12906-016-1513-2)
Supplement: Additional file 1: Table S1. — The data sets of all collected targets. (XLS 43 kb) [file 12906_2016_1513_MOESM1_ESM.xls]

## Sheet: Sheet1
Target Symbol
PTGER3
TGFA
VEGFA
FTMT
SLC11A2
CYBRD1
TXNRD1
TGFB1
SLC23A2
CASP3
NRF1
OLR1
RETN
PTGS2
COL7A1
CYP2E1
SOD3
IL1A
IL1B
TH
AHSA1
VEGFA
PGD
CASP3
GPT
RENBP
PPARGC1B
NRF1
TFAM
MS4A1
ATM
CAT
RETN
IL6
TNF
ICAM1
VCAM1
TNC
COL7A1
COL4A2
RELA
JUN
GPT2
CYP1A1
CYP2E1
CYP1A2
CD40LG
DDIT3
OGG1
SOD1
MME
CCL2
NOS2
CUTA
GUCY2F
NOX3
NOX1
UGT1A1
CYP2B6
CCND1
NOS3
NOS2
ACOX1
ACACA
FASN
ACLY
G6PD
SREBF1
IL10
ACADM
EHHADH
AUH
HADHB
DECR1
DCI
BCL2
BAX
TNF
IL6
RELA
NFKBIA
PTGS2
NOS2
RELA
TNF
JUN
ODC1
PTGS2
NOS2
RELA
SELE
VCAM1
ICAM1
JUN
ODC1
ACHE
RELA
JUN
GSK3B
FOS
AHSA1
VEGFA
CYP2E1
ABCB1
PTGS2
CASP3
GPT
CCR5
SOD1
IGF1R
CAPN1
CASP9
CASP12
TRIM63
FBXO32
SLC37A4
SLC2A4
MAPK1
TNF
AKT1
GGT5
PLA2G2A
HMGCR
GPT2
CYP1A1
CYP1A2
TGFB1
PRKCB
KAT5
CD40
CD86
CCL20
MYC
CAT
NFKBIA
TXN
NOS2
MME
ALOX5
PON1
EIF6
IL4
SOD3
SOD2
CUTA
GUCY1B3
MT3
VCAM1
ICAM1
SELE
COL1A2
ODC1
AMY2A
NQO1
HMOX1
CASP9
CASP3
ICAM1
CASP3
SOD1
CYP2B6
TNF
RELA
NFKBIA
ELANE
PGA5
CYP1A1
CYP1B1
TRPV3
ALOX5
MAOA
MAOB
MUC1
TRPV3
RELA
PTGS2
AHR
CRYZ
ATP2C1
ABCC2
TRPC3
PPP3CA
CD86
ENOX2
metB
MCAT
FASN
DUOX2
CSF2
IL5
CAT
SOD1
G6PD
GSR
TP53
APP
ICAM1
VCAM1
BAX
CASP3
TIAM2
PTGS2
AKT1
BCL2
BAD
FASN
PPARG
PPARA
ADIPOQ
MTTP
HMGCR
SOAT2
ESR1
ESR2
PLB1
NOS2
AKR1C1
GOT1
ABAT
UGT1A1
SOD1
1DGB
CYP19A1
APOB
MAPK1
MAPK3
MAPK3
SREBF1
GSR
GSTP1
CES1
SREBF1
GSR
CASP3
CYP1A1
ESR1
ESR2
CRH
ACHE
ALOX5
ITGA2B
VEGFA
HIF1A
TBXAS1
MGAM
CYP73A5
JUN
IL2
RELA
NFKBIA
C5AR1
TRPV1
TRPV4
NFKBIA
NFE2L2
TXNRD1
RELA
IRF3
TLR4
IRF3
IFNB1
SLC17A5
CYP2E1
CYP3A4
CYP1A2
IL4
IL5
IL13
FCER2
BAX
MT2A
BCL2L1
MYC
TGFB2
TGFB3
PRL
PRKCA
PRKCB
PRKCG
PRKCZ
MGAM
PTGER3
PTGER3
VEGFA
FTMT
SLC11A2
CYBRD1
TXNRD1
TGFB1
SLC23A2
CASP3
NRF1
OLR1
RETN
COL7A1
PTGS2
CYP2E1
SOD3
IL1A
IL1B
TH
AHSA1
VEGFA
PGD
CASP3
GPT
RENBP
PPARGC1B
NRF1
TFAM
MS4A1
ATM
CAT
RETN
IL6
TNF
ICAM1
VCAM1
TNC
COL7A1
COL4A2
RELA
JUN
GPT2
CYP1A1
CYP2E1
CYP1A2
CD40LG
DDIT3
SOD1
OGG1
MME
NOS2
CCL2
CUTA
NOS2
SOD1
CASP3
BCL2
ICAM1
SLC6A1
IL6
VCP
ABCB1
HIF1A
STAR
CYP11B1
CYP11A1
HMGCR
NR1I2
SULT1E1
PTGS1
PTGS2
MAOB
BTK
PRKCD
PRKCE
CASP3
ACTA2
CSF2
MMP9
PPARG
FLT1
KDR
FLT4
SLC2A1
SLC2A4
CYP1A1
MMP1
NOS2
IL1B
TNF
MYC
TP53
CDKN1A
TGFB1
EGF
JUN
IKBKB
AR
BAX
KCNIP2
RELA
PTGS2
TIMP1
TIMP3
TIMP4
MMP1
MMP2
MMP3
PLAT
DNMT1
GAD1
VEGFA
FN1
STAT3
AKT1
CAMKK2
COL3A1
HIF1A
TH
FOSB
PDE4D
VNN1
ICAM1
TERT
MMP13
P2RY12
SRC
APP
XIAP
BIRC5
VCAM1
SELE
AHSA1
F3
TNF
NOS2
PRKCB
JUN
KCNMA1
RASGRF2
DHFRP1
ADIPOQ
HMOX1
CHRNA6
CASP3
BCL2
ARC
BTK
CHAT
NGF
IL1B
OPCML
MAPK1
GJA1
EGFR
ALOX5
ADRB1
LEP
IL8
CYP2E1
PVRL1
ITGAM
ITGAL
CCL2
CHRNA7
EGR1
NR4A1
RXRB
PENK
IL4
IL10
NTRK1
CAT
SOD1
ITGB1
BDNF
HCRT
FOS
DBI
ITGA2
CYP1A2
OPRD1
TYR
MIOX
XDH
PIP4K2A
ALOX5
CD36
BATF3
EDN1
GSR
ABCB1
DIO1
TOP1
AHCYL1
SOD1
POLR2A
POLR2A
PTGS2
ACHE
MMP9
RELA
PRKCG
NFKBIA
JUN
FOS
ATF2
CREB1
TNF
IL1B
IL6
CSF2
TP53
CASP3
BCL2
SELE
PECAM1
ICAM1
VEGFA
FGF2
STAT3
SRC
MAPK8IP1
MAPK8IP2
CCND1
BCL2L1
BIRC5
MCL1
PTPN6
MAPK8
GAP43
DUOX2
NOS3
MMP1
MMP2
MMP3
MMP10
FASN
PTPN1
INPPL1
PTGER3
PTGS1
LITAF
CASP8
BAX
CCND2
HERC5
CDK2
CDK4
CDK6
CDKN1A
FASLG
NOS2
CASP1
CASP9
ENPP7
PLAU
CTSB
PTGS2
MMP2
MMP9
CYP3A4
Cyp2b1
CYP1A2
HMOX1
ALB
CAV1
AKT1
CTNNB1
MYC
CASP3
CASP7
CASP8
CASP9
MMP2
VEGFA
F3
JUN
BCL2
GJA1
PTGS2
MMP1
MMP10
MGAM
CYP73A5
PTGER3
TGFA
VEGFA
FTMT
SLC11A2
CYBRD1
TXNRD1
TGFB1
SLC23A2
CASP3
NRF1
OLR1
RETN
PTGS2
COL7A1
CYP2E1
SOD3
IL1A
IL1B
TH
AHSA1
VEGFA
PGD
CASP3
GPT
RENBP
PPARGC1B
NRF1
TFAM
MS4A1
ATM
CAT
RETN
IL6
TNF
ICAM1
VCAM1
TNC
COL7A1
COL4A2
RELA
JUN
GPT2
CYP1A1
CYP2E1
CYP1A2
CD40LG
OGG1
SOD1
MME
CCL2
NOS2
CUTA
GUCY2F
MOGAT2
PDHX
ATP5B
APOB
LPL
PPARA
PPARGC1A
HP
NOS3
NOS2
ACHE
RELA
JUN
GSK3B
FOS
AHSA1
VEGFA VEGF
CYP2E1
ABCB1
PTGS2
CASP3
GPT
CCR5
SOD1
IGF1R
CAPN1
CASP9
CASP12
TRIM63
FBXO32
SLC2A4
SLC37A4
RELA
MAPK1
TNF
AKT1
GGT5
PLA2G2A
HMGCR
GPT2
CYP1A1
CYP1A2
TGFB1
PRKCB
KAT5
CD40
CD86
CCL20
MYC
CAT
NFKBIA
TXN
NOS2
MME
ALOX5
PON1
EIF6
IL4
SOD3
SOD2
CUTA
GUCY1B3
MT3
VCAM1
ICAM1
SELE
COL1A2
ODC1
XDH
GOT1
NOS2
CAT
PLAU
PLAT
IL10
NOX3
NOX1
UGT1A1
CYP2B6
CCND1
NOS3
ACOX1 ACOX
ECE1
NOS2
ACACA
FASN
ACLY
G6PD
SREBF1
IL10
ACADM
EHHADH
AUH
HADHB
DECR1
DCI
