# Supplementary material for: Analysis of molecular networks and targets mining of Chinese herbal medicines on anti-aging
Source: BMC Complement Altern Med. 2016 Dec 28;16:520. doi: 10.1186/s12906-016-1513-2 (PMC5198498; doi:10.1186/s12906-016-1513-2)
Supplement: Additional file 2: Table S2. — The top five interaction networks involved by targets of Kidney-tonifying Herbal Medicines. (XLS 17 kb) [file 12906_2016_1513_MOESM2_ESM.xls]

## Sheet: Sheet1
Targets in network	Score	Top related Bio Functions and Diseases
ALB,APOB,ATF2,AUH,BCL2,CD40LG,CREB1,CUTA,DDIT3,ELANE,IL6,PTGS2 ERK2 MMP9 TGFB3 NRAMP2 ACR1 ADORA2 CIP1 TGFB1 IL10 TGFB2 CTNNB1 BTK TIAM2 VEGF IL1B PRKACA FAS NQO1 TSP1 CD40L TRAP IL1A API4 RELA SIR2L1 CHOP FRA1 SAPK1 RAC MAPK1 BCLX IFNB2 F3 JUN HMG1 VEGFA JNK1 RYR2 MAPK8 FAEES3 MCH5 MCH6 GADD153 HMGB1 IKKB ADORA2A NFKBIA CHOP10 BCL2L1 DIA4 LOG12 IKBA SLC11A2 TRT BCL2L8 INS GRP78 ESTRB EST2 SBBI10…	38	Cell Death and Survial, Cardiovascular Disease, Gene Expression
ALOX5,CAV1,CCND1,CDK2,CDK4,CRYZ,CTNNB1,EDN1,EGR1,ESR2,FGF2,COX1 PCTAIRE2BP PTGS1 PGD GNT1 AQP4 NRAMP2 L1CAM ADORA2 BTK CHRNA1 CD40L CYP1A1 SIR2L1 ACS4 CYP1A2 PPARGC1A RAC JUP RETN MAPK1 BCLX IFNB2 CD40LG F3 JUN VEGFA MAPK8 GADD153 TDRD7 BCL2L4 BCL2L1 PPAR SLC11A2 ACE GRP78 SPP1 PLAT LEM6 PSD95 LNOX2 ATK ATM KDR PLA2G4A DCP1 COX2	27	Cancer, Organismal Injury and Abnormalities, Cellular Development
CSD2,DBI,DUOX2,F3,HMOX1,ICAM1,IL4,IL10,IL13,MAOA,MIOX,NOS2,TGFB3 GUC2F L1CAM PDX1 PRKCB1 ADORA2 CIP1 TGFB1 TGFB2 CTNNB1 BTK GP4 MS4A1 PGC1 VEGF IL1B PRKACA VROAC TSP1 INSR CHAT IL1A TRAP PRAD1 SRC1 C5AR MFI7 C5AR1 PGDH RELA CHOP NFBD1 PPARGC1A POR PPARGC1B RAC SAPK1 DDIT3 MAPK1	26	Free Radical Scavenging, Cell to Cell Signaling and Interaction, Cardiovascular Disease
APP,AR,CASO3,CDKN1A,CXCL8,EGF,FASLG,FN1,HIF1A,IL2,ITGAM,MAPK1,OK/SW-CL.35 PPARA ERK2 PPARG TGFB3 PDX1 NFKB3 NR3A1 IL10 TGFB1 CTNNB1 FOS PPARGC1 NFKBI TNFA GMCSF PGC1 VEGF TGFB IL1B MYC FOSL1 BHLHD1 CDC2 RELA TP53 ESR1 CHOP ESR2 RB1 PPARGC1A FRA1 AHR PPARGC1B DDIT3 CDK2 SREBP1 SREBP2 IFNB2 JUN P53 HMG1 VEGFA ESR NFE2L2 GADD153 BHLHD2 ALOX12 CSF2 HMGB1 PXR TNF PGC1A PGC1B NFKBIA CHOP10 BHLHE39 PPAR…	25	Gene Expression, Cell Death and Survial, Cancer
ACTA2,ATPC1,BTK,CAPN1,CCL20,CTSB,IL1A,ITGAL,ITGB1,KCNMA1,TP53,PTGS2 ERK2 PTGS1 TGFB3 IL13 PDX1 ADORA2 CIP1 TGFB1 IL10 TGFB2 CTNNB1 VEGF IL1B PRKACA TSP1 INSR CD40L TRAP PRAD1 RELA SIR2L1 FRA2 FRA1 MAPK1 BCLX IFNB2 CD40LG F3 JUN VEGFA ADORA2A NFKBIA MME BCL2L1 BHLHE39 LOG12 IKBA INS ESTRB BCL2L KDR CDKN1A PLA2G4A COX2 COX1 ADRA1A FABP4 PLAU ADRA1C OK/SW-CL.35 FTMT FOSL2 PKB RENOX PPARG GJA1 HP CAP…	22	Cellular Growth and Proliferation, Connective Tissue Development
