# Supplementary material for: Analysis of molecular networks and targets mining of Chinese herbal medicines on anti-aging
Source: BMC Complement Altern Med. 2016 Dec 28;16:520. doi: 10.1186/s12906-016-1513-2 (PMC5198498; doi:10.1186/s12906-016-1513-2)
Supplement: Additional file 3: Table S3 — Part of the enrichment data of targets of Radix Morindae officinalis. (XLS 16 kb) [file 12906_2016_1513_MOESM3_ESM.xls]

## Sheet: Sheet1
Biological process	P value	Ratio	Involved targets
response to chemical stimulus	7.95e-15	0.61	TNF,CCL2,PTGS2,TNC,TH,MME,TGFB1,VCAM1,CYP3A4,ERK2,PTGS1,GNT1 ERK1.
response to stress	8.55e-13	0.61	TNF,CCL2,PTGS2,TNC,TH,MME,TGFB1,SLC11A2,ERK2,PTGS1,GNT1,AQP4,PIC1,ERK2, DUOX2,PRDX5,NRAMP2, ACR1,CAP20
response to stimulus	1.66e-11	0.77	TNF,CCL2,PTGS2,TNC,TH,MME,TGFB1,VCAM1, PRKCZ, PPARA, PKB,ADORA2, A PPARG , NFKB3
response to inorganic substance	1.66e-11	0.29	CUTA,PTGS2,CYP1A1,OLR1,RELA,TNC,SOD1,SOD3,LOX1,PTGS2,SLC6A1,NRAMP2,ACR1.
response to wounding	4.25e-10	0.35	IL6,TNF,CCL2,OLR1,CYP1A1,RELA,TNC,MME, PPARA HXB,LOX1,PKB,RENOX,CRP,TGFB3,GJA1,IL13
regulation of immune system process	1.9e-09	0.31	ICAM1,IL6,TNF,CCL2,RELA,SOD1,TGFB1,VCAM1,ERK2,CRP,IL13,CAP20,PAWR,PRKCB1,NFKB3
response to drug	1.19e-08	0.24	CCL2,TNF,CYP1A1,PTGS2,JUN,RELA,MME,IL1B, CYP3A4,PKB,PPARG,GNT1, CYP3A3, CAP20,NFKB3,PTEN,CIP1,TGFB1,IL10, CTNNB1,FOS
positive regulation of response to stimulus	1.77e-08	0.24	IL6,CCL2,TNF,PTGER3,PTGS2,CD40LG,RELA,CRP,PRKCB1,ADORA2,NFKB3,TGFB1,TGFB2,CLEC4J,TNFA ,NFKBI,VEGF,TGFB,IL1B,PRKACA,TSP1,CD40L,IL1A,TRAP
