# Supplementary material for: Analysis of molecular networks and targets mining of Chinese herbal medicines on anti-aging
Source: BMC Complement Altern Med. 2016 Dec 28;16:520. doi: 10.1186/s12906-016-1513-2 (PMC5198498; doi:10.1186/s12906-016-1513-2)
Supplement: Additional file 4: Table S4 — Mining results of kidney Yang-Tonifying Chinese Herbal Medicines. (XLS 222 kb) [file 12906_2016_1513_MOESM4_ESM.xls]

## Sheet: Sheet1
Target A	Target B	Association degree
TNF	RELA	0.326087
RELA	NFKBIA	0.247826
RELA	JUN	0.234783
PTGS2	SOD1	0.204348
TNF	IL6	0.182609
IL6	RELA	0.178261
ESR1	ESR2	0.178261
TNF	NFKBIA	0.173913
TNF	JUN	0.169565
TNF	PTGS2	0.16087
PTGS2	RELA	0.16087
CASP3	SOD1	0.16087
TNF	CASP3	0.156522
TNF	CYP1A1	0.156522
CASP3	RELA	0.152174
CYP1A1	RELA	0.152174
TNF	TGFB1	0.147826
TNF	SOD1	0.147826
TGFB1	RELA	0.143478
BCL2	BAX	0.143478
CASP3	JUN	0.13913
RELA	SOD1	0.13913
PTGS2	CASP3	0.134783
AKT1	BCL2	0.134783
BAX	RELA	0.130435
VCAM1	CASP3	0.126087
TNF	BCL2	0.126087
PPARG	AKT1	0.126087
PPARG	BCL2	0.126087
AKT1	CASP3	0.126087
IL4	RELA	0.126087
TNF	VCAM1	0.121739
TNF	VEGFA	0.121739
PTGS2	CYP1A1	0.121739
TGFB1	VEGFA	0.121739
VCAM1	RELA	0.121739
CAT	SOD1	0.121739
RELA	VEGFA	0.121739
BCL2	RELA	0.121739
PTGS2	TGFB1	0.117391
TGFB1	SOD1	0.117391
TGFB1	JUN	0.117391
VCAM1	SOD1	0.117391
PTGS2	AKT1	0.117391
TNF	NOS2	0.113043
TGFB1	CASP3	0.113043
CYP1A1	SOD1	0.113043
AKT1	ESR2	0.113043
BCL2	ESR2	0.113043
PTGS2	MAPK1	0.113043
AKT1	SOD1	0.113043
NR3A2	ESR2	0.113043
NR3A2	ESTRB	0.113043
ESR2	ESTRB	0.113043
VCAM1	NOS2	0.108696
CASP3	NOS2	0.108696
JUN	VEGFA	0.108696
IL4	NFKBIA	0.108696
PTGS2	JUN	0.104348
PTGS2	VEGFA	0.104348
VCAM1	JUN	0.104348
NOS2	RELA	0.104348
PPARG	ESR2	0.104348
IL4	JUN	0.104348
PTGS2	NOS2	0.1
NOS2	SOD1	0.1
BCL2	ESR1	0.1
NFKBIA	JUN	0.1
JUN	MYC	0.1
AKT1	MAPK1	0.1
SOD1	MAPK1	0.1
PTGS2	VCAM1	0.0956522
TGFB1	VCAM1	0.0956522
VCAM1	CYP1A1	0.0956522
CASP3	CYP1A1	0.0956522
CASP3	VEGFA	0.0956522
NOS2	JUN	0.0956522
CYP1A1	JUN	0.0956522
SOD1	JUN	0.0956522
TNF	BAX	0.0956522
TNF	AKT1	0.0956522
PPARG	CASP3	0.0956522
AKT1	ESR1	0.0956522
CASP3	BCL2	0.0956522
SOD1	VEGFA	0.0913043
TNF	ICAM1	0.0913043
ICAM1	RELA	0.0913043
IL6	NFKBIA	0.0913043
PPARG	ESR1	0.0913043
AKT1	RELA	0.0913043
CASP3	ESR2	0.0913043
TGFB1	NOS2	0.0869565
PPARG	BAX	0.0869565
AKT1	BAX	0.0869565
JUN	BAX	0.0869565
RELA	CD86	0.0869565
RELA	TGFB2	0.0869565
TNF	CCL2	0.0826087
TNF	IL1B	0.0826087
CCL2	TGFB1	0.0826087
CCL2	IL1B	0.0826087
CCL2	IL6	0.0826087
CCL2	RELA	0.0826087
TGFB1	IL1B	0.0826087
TGFB1	IL6	0.0826087
IL1B	IL6	0.0826087
IL1B	RELA	0.0826087
BAX	NFKBIA	0.0826087
VCAM1	AKT1	0.0826087
AKT1	JUN	0.0826087
CASP3	BAX	0.0826087
NFKBIA	CD86	0.0826087
RELA	TLR4	0.0826087
TLR4	TGFB2	0.0826087
RELA	MYC	0.0826087
TGFB1	CYP1A1	0.0782609
VCAM1	VEGFA	0.0782609
NOS2	CYP1A1	0.0782609
NOS2	VEGFA	0.0782609
NOS2	ICAM1	0.0782609
ESR2	BAX	0.0782609
TNF	CD86	0.0782609
PTGS2	NFKBIA	0.0782609
PTGS2	CD86	0.0782609
RELA	IL2	0.0782609
TGFB2	IL2	0.0782609
JUN	IL2	0.0782609
IL4	MYC	0.0782609
CASP3	MAPK1	0.0782609
PTGS2	ADIPOQ	0.0782609
PTGS2	BCL2	0.0782609
PPARG	ADIPOQ	0.0782609
SOD1	BCL2	0.0782609
NR3A2	ESR1	0.0782609
ESR1	ESTRB	0.0782609
TNF	CAT	0.073913
TNF	IL1A	0.073913
CCL2	CASP3	0.073913
CCL2	IL1A	0.073913
PTGS2	CAT	0.073913
TGFB1	CAT	0.073913
TGFB1	IL1A	0.073913
CASP3	IL1B	0.073913
CASP3	IL6	0.073913
IL1B	IL1A	0.073913
IL1A	IL6	0.073913
IL1A	RELA	0.073913
VCAM1	ICAM1	0.073913
CASP3	ICAM1	0.073913
ICAM1	JUN	0.073913
TNF	SELE	0.073913
CASP3	ESR1	0.073913
RELA	SELE	0.073913
PRKCA	IL2	0.073913
IL4	TLR4	0.073913
IL4	TGFB2	0.073913
NFKBIA	TLR4	0.073913
NFKBIA	TGFB2	0.073913
TLR4	IL2	0.073913
PRKCA	JUN	0.073913
NFKBIA	MYC	0.073913
PTGS2	PPARG	0.073913
SOD1	ADIPOQ	0.073913
ADIPOQ	AKT1	0.073913
ADIPOQ	BCL2	0.073913
TNF	MME	0.0695652
CCL2	SOD1	0.0695652
CCL2	VEGFA	0.0695652
MME	TGFB1	0.0695652
MME	VCAM1	0.0695652
MME	CASP3	0.0695652
MME	RELA	0.0695652
CASP3	CAT	0.0695652
IL1B	SOD1	0.0695652
IL1B	VEGFA	0.0695652
CAT	RELA	0.0695652
CAT	JUN	0.0695652
CAT	VEGFA	0.0695652
IL6	SOD1	0.0695652
IL6	VEGFA	0.0695652
TNF	CD40LG	0.0695652
CCL2	CD40LG	0.0695652
TGFB1	CD40LG	0.0695652
IL1B	CD40LG	0.0695652
IL6	CD40LG	0.0695652
RELA	CD40LG	0.0695652
PTGS2	ICAM1	0.0695652
ACOX1	ACADM	0.0695652
ACOX1	EHHADH	0.0695652
ACOX1	DECR1	0.0695652
ACADM	EHHADH	0.0695652
ACADM	DECR1	0.0695652
EHHADH	DECR1	0.0695652
IL6	BCL2	0.0695652
AKT1	ICAM1	0.0695652
IL4	IL2	0.0695652
PPARG	SOD1	0.0695652
CCL2	PTGS2	0.0652174
CCL2	JUN	0.0652174
PTGS2	IL1B	0.0652174
PTGS2	IL1A	0.0652174
PTGS2	IL6	0.0652174
CASP3	IL1A	0.0652174
IL1B	JUN	0.0652174
IL6	JUN	0.0652174
TGFB1	ICAM1	0.0652174
ICAM1	SOD1	0.0652174
ACOX1	DCI	0.0652174
ACOX1	HADHB	0.0652174
ACADM	DCI	0.0652174
ACADM	HADHB	0.0652174
EHHADH	DCI	0.0652174
EHHADH	HADHB	0.0652174
DECR1	DCI	0.0652174
DECR1	HADHB	0.0652174
DCI	HADHB	0.0652174
AKT1	NOS2	0.0652174
ESR1	BAX	0.0652174
PRKCA	RELA	0.0652174
PRKCA	TGFB2	0.0652174
C5AR1	IL2	0.0652174
NFKBIA	IL2	0.0652174
IL5	RELA	0.0652174
IL5	IL2	0.0652174
IL5	TGFB2	0.0652174
TGFB2	JUN	0.0652174
PTGS2	ESR2	0.0652174
MME	CYP1A1	0.0608696
MME	SOD1	0.0608696
IL1A	SOD1	0.0608696
IL1A	VEGFA	0.0608696
CASP3	CD40LG	0.0608696
IL1A	CD40LG	0.0608696
CD40LG	VEGFA	0.0608696
ICAM1	VEGFA	0.0608696
BCL2	NFKBIA	0.0608696
VCAM1	SELE	0.0608696
AKT1	SELE	0.0608696
CYP1A1	ALOX5	0.0608696
JUN	SELE	0.0608696
CYP1A1	NFKBIA	0.0608696
CYP1A1	CD86	0.0608696
PRKCA	C5AR1	0.0608696
PRKCA	TLR4	0.0608696
PRKCZ	IL2	0.0608696
IL5	TLR4	0.0608696
TLR4	JUN	0.0608696
PRKCA	MYC	0.0608696
RELA	TGFB3	0.0608696
TGFB3	TGFB2	0.0608696
MYC	IL2	0.0608696
VCAM1	MAPK1	0.0608696
ESR2	SOD1	0.0608696
ADIPOQ	MAPK1	0.0608696
PTGS2	MME	0.0565217
MME	JUN	0.0565217
MME	VEGFA	0.0565217
IL1A	JUN	0.0565217
SOD1	CD40LG	0.0565217
TNF	ALOX5	0.0565217
AKT1	CYP1A1	0.0565217
CASP3	SELE	0.0565217
CYP1A1	SELE	0.0565217
PRKCA	PRKCZ	0.0565217
PRKCA	NFKBIA	0.0565217
C5AR1	RELA	0.0565217
C5AR1	TGFB2	0.0565217
IL4	IL5	0.0565217
C5AR1	JUN	0.0565217
IL5	JUN	0.0565217
TGFB3	TLR4	0.0565217
TGFB3	JUN	0.0565217
TGFB3	IL2	0.0565217
CASP3	HMOX1	0.0565217
TNF	MAPK1	0.0565217
TGFB1	MAPK1	0.0565217
HIF1A	VEGFA	0.0565217
PTGS2	ESR1	0.0565217
PPARG	MAPK1	0.0565217
ESR2	ADIPOQ	0.0565217
MAPK1	BCL2	0.0565217
TNF	DDIT3	0.0521739
CCL2	DDIT3	0.0521739
PTGS2	DDIT3	0.0521739
MME	NOS2	0.0521739
TGFB1	DDIT3	0.0521739
CASP3	DDIT3	0.0521739
IL1B	DDIT3	0.0521739
CAT	CYP1A1	0.0521739
IL1A	DDIT3	0.0521739
IL6	DDIT3	0.0521739
CYP1A1	VEGFA	0.0521739
RELA	DDIT3	0.0521739
SOD1	DDIT3	0.0521739
DDIT3	JUN	0.0521739
PTGS2	CD40LG	0.0521739
CD40LG	JUN	0.0521739
ACOX1	NOS3	0.0521739
ACOX1	NOS2	0.0521739
ACADM	NOS3	0.0521739
ACADM	NOS2	0.0521739
EHHADH	NOS3	0.0521739
EHHADH	NOS2	0.0521739
DECR1	NOS3	0.0521739
DECR1	NOS2	0.0521739
UGT1A1	NOS2	0.0521739
NOS3	NOS2	0.0521739
VCAM1	BCL2	0.0521739
RELA	ALOX5	0.0521739
PRKCA	IL4	0.0521739
C5AR1	TLR4	0.0521739
RELA	IFNB1	0.0521739
TLR4	IFNB1	0.0521739
TGFB2	IFNB1	0.0521739
IL5	NFKBIA	0.0521739
PRKCA	TGFB3	0.0521739
PRKCA	BAX	0.0521739
IL4	TGFB3	0.0521739
PRKCZ	JUN	0.0521739
IL5	TGFB3	0.0521739
C5AR1	BAX	0.0521739
TGFB3	NFKBIA	0.0521739
BAX	IL2	0.0521739
TNF	IL4	0.0521739
TNF	SOD2	0.0521739
TGFB1	IL4	0.0521739
TGFB1	SOD2	0.0521739
NOS2	MAPK1	0.0521739
IL4	MAPK1	0.0521739
RELA	MAPK1	0.0521739
PPARA	PTGS2	0.0521739
PPARA	ADIPOQ	0.0521739
ESR2	MAPK1	0.0521739
ADIPOQ	CASP3	0.0521739
CCL2	VCAM1	0.0478261
CCL2	NOS2	0.0478261
CCL2	CAT	0.0478261
MME	CAT	0.0478261
VCAM1	IL1B	0.0478261
VCAM1	CAT	0.0478261
VCAM1	IL6	0.0478261
IL1B	NOS2	0.0478261
IL1B	CAT	0.0478261
NOS2	CAT	0.0478261
NOS2	IL6	0.0478261
CAT	IL1A	0.0478261
CAT	IL6	0.0478261
CAT	DDIT3	0.0478261
DDIT3	VEGFA	0.0478261
TNF	ATM	0.0478261
CCL2	ATM	0.0478261
PTGS2	ATM	0.0478261
TGFB1	ATM	0.0478261
IL1B	ATM	0.0478261
IL1A	ATM	0.0478261
IL6	ATM	0.0478261
RELA	ATM	0.0478261
ATM	CD40LG	0.0478261
ATM	VEGFA	0.0478261
ACOX1	UGT1A1	0.0478261
ACOX1	AUH	0.0478261
ACOX1	FASN	0.0478261
ACADM	UGT1A1	0.0478261
ACADM	AUH	0.0478261
ACADM	FASN	0.0478261
EHHADH	UGT1A1	0.0478261
EHHADH	AUH	0.0478261
EHHADH	FASN	0.0478261
DECR1	UGT1A1	0.0478261
DECR1	AUH	0.0478261
DECR1	FASN	0.0478261
UGT1A1	DCI	0.0478261
UGT1A1	HADHB	0.0478261
UGT1A1	FASN	0.0478261
DCI	AUH	0.0478261
DCI	NOS3	0.0478261
DCI	NOS2	0.0478261
HADHB	AUH	0.0478261
HADHB	NOS3	0.0478261
HADHB	NOS2	0.0478261
AUH	NOS3	0.0478261
AUH	NOS2	0.0478261
IL6	BAX	0.0478261
TNF	PPARG	0.0478261
PPARG	VCAM1	0.0478261
BCL2	NOS2	0.0478261
BCL2	JUN	0.0478261
NOS2	SELE	0.0478261
ICAM1	SELE	0.0478261
NFKBIA	SOD1	0.0478261
SOD1	CD86	0.0478261
PRKCZ	C5AR1	0.0478261
C5AR1	NFKBIA	0.0478261
RELA	PRKCB	0.0478261
NFKBIA	PRKCB	0.0478261
NFKBIA	IFNB1	0.0478261
IFNB1	IL2	0.0478261
PRKCA	IL5	0.0478261
TGFB2	MYC	0.0478261
TNF	FOS	0.0478261
TGFB1	FOS	0.0478261
TGFB1	CD86	0.0478261
IL4	SOD2	0.0478261
IL4	VEGFA	0.0478261
RELA	SOD2	0.0478261
SOD2	MAPK1	0.0478261
MAPK1	CD86	0.0478261
MAPK1	JUN	0.0478261
MAPK1	VEGFA	0.0478261
ICAM1	MAPK1	0.0478261
PPARA	PPARG	0.0478261
ESR1	SOD1	0.0478261
ESR1	ADIPOQ	0.0478261
SOD1	BAX	0.0478261
ADIPOQ	BAX	0.0478261
TNF	SLC11A2	0.0434783
CCL2	SLC11A2	0.0434783
PTGS2	SLC11A2	0.0434783
TGFB1	SLC11A2	0.0434783
SLC11A2	CASP3	0.0434783
SLC11A2	IL1B	0.0434783
SLC11A2	CAT	0.0434783
SLC11A2	IL1A	0.0434783
SLC11A2	IL6	0.0434783
SLC11A2	RELA	0.0434783
SLC11A2	SOD1	0.0434783
SLC11A2	DDIT3	0.0434783
SLC11A2	JUN	0.0434783
SLC11A2	VEGFA	0.0434783
TNF	MS4A1	0.0434783
CCL2	MS4A1	0.0434783
TGFB1	MS4A1	0.0434783
MS4A1	IL1B	0.0434783
MS4A1	IL6	0.0434783
MS4A1	RELA	0.0434783
MS4A1	CD40LG	0.0434783
ICAM1	CYP1A1	0.0434783
ACOX1	ACACA	0.0434783
ACOX1	ACLY	0.0434783
ACADM	ACACA	0.0434783
ACADM	ACLY	0.0434783
EHHADH	ACACA	0.0434783
EHHADH	ACLY	0.0434783
ACACA	DECR1	0.0434783
ACACA	DCI	0.0434783
ACACA	HADHB	0.0434783
ACACA	FASN	0.0434783
ACLY	DECR1	0.0434783
ACLY	DCI	0.0434783
ACLY	HADHB	0.0434783
DCI	FASN	0.0434783
HADHB	FASN	0.0434783
TNF	ESR1	0.0434783
TNF	ESR2	0.0434783
TNF	STAT1	0.0434783
PPARG	RELA	0.0434783
PPARG	JUN	0.0434783
BCL2	STAT1	0.0434783
NOS2	ESR1	0.0434783
NOS2	ESR2	0.0434783
RELA	STAT1	0.0434783
ESR1	JUN	0.0434783
ESR2	JUN	0.0434783
BCL2	ICAM1	0.0434783
PTGS2	MAOB	0.0434783
CYP1A1	MAOB	0.0434783
SOD1	ALOX5	0.0434783
IL4	C5AR1	0.0434783
IL4	IFNB1	0.0434783
PRKCZ	RELA	0.0434783
PRKCZ	TLR4	0.0434783
PRKCZ	TGFB2	0.0434783
FCER2	RELA	0.0434783
FCER2	TLR4	0.0434783
FCER2	TGFB2	0.0434783
IL5	C5AR1	0.0434783
PRKCA	BCL2L1	0.0434783
PRKCZ	BAX	0.0434783
IL5	MYC	0.0434783
C5AR1	MYC	0.0434783
TGFB3	MYC	0.0434783
TLR4	MYC	0.0434783
BCL2L1	JUN	0.0434783
BAX	MYC	0.0434783
PTGS2	FOS	0.0434783
PTGS2	IL4	0.0434783
PTGS2	SOD2	0.0434783
NFKBIA	TGFB1	0.0434783
NFKBIA	MAPK1	0.0434783
TGFB1	AKT1	0.0434783
AKT1	SOD2	0.0434783
FOS	RELA	0.0434783
FOS	SOD2	0.0434783
FOS	MAPK1	0.0434783
IL4	CD86	0.0434783
SOD2	VEGFA	0.0434783
CD86	JUN	0.0434783
CD86	VEGFA	0.0434783
PPARA	SOD1	0.0434783
PPARA	UGT1A1	0.0434783
PPARA	AKT1	0.0434783
PPARA	BCL2	0.0434783
PTGS2	UGT1A1	0.0434783
PTGS2	BAX	0.0434783
UGT1A1	ADIPOQ	0.0434783
BAD	SOD1	0.0434783
BAD	ADIPOQ	0.0434783
CCL2	MME	0.0391304
CCL2	CYP1A1	0.0391304
MME	IL1B	0.0391304
MME	IL1A	0.0391304
MME	IL6	0.0391304
VCAM1	IL1A	0.0391304
IL1B	CYP1A1	0.0391304
NOS2	IL1A	0.0391304
IL1A	CYP1A1	0.0391304
IL6	CYP1A1	0.0391304
RELA	CYP1A2	0.0391304
CYP1A2	JUN	0.0391304
VCAM1	CD40LG	0.0391304
CASP3	ATM	0.0391304
NOS2	CD40LG	0.0391304
CAT	ATM	0.0391304
CAT	CD40LG	0.0391304
SOD1	ATM	0.0391304
ATM	DDIT3	0.0391304
ATM	JUN	0.0391304
DDIT3	CD40LG	0.0391304
ACACA	UGT1A1	0.0391304
ACLY	UGT1A1	0.0391304
ACLY	AUH	0.0391304
ACLY	NOS3	0.0391304
ACLY	NOS2	0.0391304
PPARG	STAT1	0.0391304
VCAM1	ALOX5	0.0391304
AKT1	STAT1	0.0391304
AKT1	ALOX5	0.0391304
RELA	ESR1	0.0391304
RELA	ESR2	0.0391304
STAT1	JUN	0.0391304
ICAM1	ESR1	0.0391304
CSF2	TP53	0.0391304
PTGS2	ELANE	0.0391304
PTGS2	ALOX5	0.0391304
CYP1A1	ELANE	0.0391304
RELA	MAOB	0.0391304
ELANE	NFKBIA	0.0391304
IL4	PRKCZ	0.0391304
IL4	FCER2	0.0391304
IL4	PRKCB	0.0391304
C5AR1	IFNB1	0.0391304
FCER2	NFKBIA	0.0391304
FCER2	IL2	0.0391304
PRKCZ	BCL2L1	0.0391304
PRKCZ	MYC	0.0391304
C5AR1	TGFB3	0.0391304
RELA	NFE2L2	0.0391304
TGFB3	BAX	0.0391304
TGFB3	NFE2L2	0.0391304
NFKBIA	NFE2L2	0.0391304
TLR4	NFE2L2	0.0391304
BCL2L1	MYC	0.0391304
BCL2L1	IL2	0.0391304
TGFB2	BAX	0.0391304
TGFB2	NFE2L2	0.0391304
JUN	NFE2L2	0.0391304
TNF	IGF1R	0.0391304
NFKBIA	VEGFA	0.0391304
TGFB1	IGF1R	0.0391304
AKT1	FOS	0.0391304
AKT1	IL4	0.0391304
AKT1	VEGFA	0.0391304
IGF1R	IL4	0.0391304
IGF1R	RELA	0.0391304
IGF1R	SOD2	0.0391304
IGF1R	MAPK1	0.0391304
IGF1R	VEGFA	0.0391304
FOS	IL4	0.0391304
FOS	JUN	0.0391304
SOD2	CD86	0.0391304
SOD2	JUN	0.0391304
PTGS2	APOB	0.0391304
PPARG	UGT1A1	0.0391304
ESR1	MAPK1	0.0391304
SOD1	APOB	0.0391304
ADIPOQ	GOT1	0.0391304
MAPK1	BAX	0.0391304
PTGS2	BAD	0.0391304
PPARG	BAD	0.0391304
BAD	AKT1	0.0391304
BAD	CASP3	0.0391304
BAD	BAX	0.0391304
BAD	BCL2	0.0391304
TNF	CYP1A2	0.0347826
TNF	SOD3	0.0347826
PTGS2	SOD3	0.0347826
MME	SOD3	0.0347826
TGFB1	SOD3	0.0347826
VCAM1	SOD3	0.0347826
CASP3	SOD3	0.0347826
NOS2	CYP1A2	0.0347826
NOS2	SOD3	0.0347826
CAT	SOD3	0.0347826
CYP1A1	CYP1A2	0.0347826
CYP1A1	SOD3	0.0347826
RELA	CYP2E1	0.0347826
RELA	SOD3	0.0347826
CYP2E1	JUN	0.0347826
SOD1	SOD3	0.0347826
SOD3	JUN	0.0347826
SOD3	VEGFA	0.0347826
SLC11A2	ATM	0.0347826
SLC11A2	CD40LG	0.0347826
VCAM1	MS4A1	0.0347826
CASP3	MS4A1	0.0347826
MS4A1	NOS2	0.0347826
MS4A1	IL1A	0.0347826
MS4A1	SOD1	0.0347826
MS4A1	VEGFA	0.0347826
UGT1A1	AUH	0.0347826
UGT1A1	NOS3	0.0347826
FASN	NOS2	0.0347826
SREBF1	UGT1A1	0.0347826
TNF	PPP3CA	0.0347826
TNF	INSR	0.0347826
CYP1B1	CYP1A1	0.0347826
PPARG	NOS2	0.0347826
VCAM1	ESR1	0.0347826
VCAM1	ESR2	0.0347826
CASP3	STAT1	0.0347826
CASP3	ALOX5	0.0347826
BCL2	INSR	0.0347826
BCL2	SELE	0.0347826
PPP3CA	CYP1A1	0.0347826
NOS2	ALOX5	0.0347826
ESR1	STAT1	0.0347826
ESR2	STAT1	0.0347826
JUN	ALOX5	0.0347826
ALOX5	SELE	0.0347826
ICAM1	ESR2	0.0347826
RELA	ELANE	0.0347826
MAOB	ELANE	0.0347826
MAOB	NFKBIA	0.0347826
MAOB	CD86	0.0347826
ELANE	CD86	0.0347826
PRKCA	IFNB1	0.0347826
IL4	IL13	0.0347826
PRKCZ	NFKBIA	0.0347826
PRKCZ	IFNB1	0.0347826
RELA	IL13	0.0347826
IL13	TLR4	0.0347826
IL13	TGFB2	0.0347826
IL13	IL2	0.0347826
IL5	IFNB1	0.0347826
PRKCA	NFE2L2	0.0347826
IL4	BAX	0.0347826
IL4	NFE2L2	0.0347826
PRKCZ	IL5	0.0347826
PRKCZ	TGFB3	0.0347826
IL5	NFE2L2	0.0347826
TLR4	BAX	0.0347826
BCL2L1	BAX	0.0347826
NFE2L2	MYC	0.0347826
NFE2L2	IL2	0.0347826
PTGS2	IGF1R	0.0347826
NFKBIA	IGF1R	0.0347826
NFKBIA	SOD2	0.0347826
TGFB1	SELE	0.0347826
AKT1	IGF1R	0.0347826
AKT1	CD86	0.0347826
VCAM1	IL4	0.0347826
VCAM1	SOD2	0.0347826
VCAM1	CD86	0.0347826
IGF1R	CD86	0.0347826
IGF1R	JUN	0.0347826
FOS	CYP1A1	0.0347826
FOS	SOD1	0.0347826
FOS	CD86	0.0347826
FOS	VEGFA	0.0347826
IL4	SOD1	0.0347826
SOD1	SOD2	0.0347826
SOD1	SELE	0.0347826
TNF	CD40	0.0347826
NFKBIA	ICAM1	0.0347826
TGFB1	CD40	0.0347826
ICAM1	CD86	0.0347826
RELA	CD40	0.0347826
PPARA	ESR1	0.0347826
PPARA	MAPK1	0.0347826
PPARA	GOT1	0.0347826
SOAT2	ADIPOQ	0.0347826
PTGS2	GOT1	0.0347826
PPARG	GOT1	0.0347826
ESR1	APOB	0.0347826
SOD1	UGT1A1	0.0347826
SOD1	GOT1	0.0347826
UGT1A1	AKT1	0.0347826
UGT1A1	BCL2	0.0347826
ADIPOQ	APOB	0.0347826
AKT1	APOB	0.0347826
AKT1	GOT1	0.0347826
APOB	BCL2	0.0347826
GOT1	BCL2	0.0347826
ESR2	BAD	0.0347826
MAPK1	BAD	0.0347826
TNF	TNC	0.0304348
TNF	OLR1	0.0304348
CCL2	TNC	0.0304348
CCL2	OLR1	0.0304348
TNC	MME	0.0304348
TNC	TGFB1	0.0304348
TNC	VCAM1	0.0304348
TNC	CASP3	0.0304348
TNC	IL1B	0.0304348
TNC	IL1A	0.0304348
TNC	IL6	0.0304348
TNC	OLR1	0.0304348
TNC	CYP1A1	0.0304348
TNC	RELA	0.0304348
TNC	SOD1	0.0304348
MME	OLR1	0.0304348
TGFB1	OLR1	0.0304348
VCAM1	OLR1	0.0304348
VCAM1	CYP1A2	0.0304348
CASP3	OLR1	0.0304348
CASP3	CYP1A2	0.0304348
IL1B	OLR1	0.0304348
IL1A	OLR1	0.0304348
IL6	OLR1	0.0304348
OLR1	CYP1A1	0.0304348
OLR1	RELA	0.0304348
OLR1	SOD1	0.0304348
CYP1A1	DDIT3	0.0304348
CYP2E1	CYP1A2	0.0304348
TNF	AHSA1	0.0304348
MME	CD40LG	0.0304348
VCAM1	AHSA1	0.0304348
CASP3	AHSA1	0.0304348
NOS2	AHSA1	0.0304348
CYP1A1	AHSA1	0.0304348
RELA	AHSA1	0.0304348
JUN	AHSA1	0.0304348
ACOX1	CYP2B6	0.0304348
ACADM	CYP2B6	0.0304348
CYP2B6	EHHADH	0.0304348
CYP2B6	DECR1	0.0304348
ACACA	ACLY	0.0304348
ACLY	FASN	0.0304348
FASN	NOS3	0.0304348
TNF	CYP1B1	0.0304348
TNF	AHR	0.0304348
TNF	MAPK8	0.0304348
CYP1B1	PPP3CA	0.0304348
PPARG	INSR	0.0304348
PPARG	MAPK8	0.0304348
PPARG	SELE	0.0304348
VCAM1	BAX	0.0304348
AKT1	INSR	0.0304348
AKT1	MAPK8	0.0304348
CASP3	MAPK8	0.0304348
BCL2	CYP1A1	0.0304348
BCL2	MAPK8	0.0304348
NOS2	BAX	0.0304348
INSR	RELA	0.0304348
INSR	ESR1	0.0304348
INSR	JUN	0.0304348
INSR	SELE	0.0304348
RELA	AHR	0.0304348
RELA	MAPK8	0.0304348
ESR2	MAPK8	0.0304348
STAT1	BAX	0.0304348
STAT1	MAPK8	0.0304348
STAT1	SELE	0.0304348
JUN	MAPK8	0.0304348
PPARG	ICAM1	0.0304348
G6PD	SOD1	0.0304348
GSR	SOD1	0.0304348
TP53	SOD1	0.0304348
TNF	MAOB	0.0304348
TNF	ELANE	0.0304348
FCER2	IFNB1	0.0304348
NFKBIA	IL13	0.0304348
IL13	IFNB1	0.0304348
TLR4	PRKCB	0.0304348
PRKCB	TGFB2	0.0304348
PRKCB	IFNB1	0.0304348
IL5	FCER2	0.0304348
IFNB1	JUN	0.0304348
IL5	BAX	0.0304348
C5AR1	BCL2L1	0.0304348
TGFB3	IFNB1	0.0304348
CASP3	NQO1	0.0304348
HMOX1	NQO1	0.0304348
TNF	MYC	0.0304348
PTGS2	MYC	0.0304348
NFKBIA	AKT1	0.0304348
NFKBIA	VCAM1	0.0304348
NFKBIA	FOS	0.0304348
TGFB1	MYC	0.0304348
VCAM1	FOS	0.0304348
IGF1R	FOS	0.0304348
IGF1R	MYC	0.0304348
CASP3	IL4	0.0304348
CASP3	SOD2	0.0304348
CASP3	CD86	0.0304348
NOS2	IL4	0.0304348
NOS2	CD86	0.0304348
MYC	SOD2	0.0304348
MYC	MAPK1	0.0304348
MYC	CD86	0.0304348
MYC	VEGFA	0.0304348
CYP1A1	SOD2	0.0304348
CYP1A1	MAPK1	0.0304348
MAPK1	SELE	0.0304348
CD86	SELE	0.0304348
TNF	KAT5	0.0304348
PTGS2	KAT5	0.0304348
TGFB1	KAT5	0.0304348
VCAM1	CD40	0.0304348
FOS	KAT5	0.0304348
CASP3	CD40	0.0304348
IL4	ICAM1	0.0304348
IL4	CD40	0.0304348
RELA	KAT5	0.0304348
CD40	SOD2	0.0304348
CD40	MAPK1	0.0304348
CD40	CD86	0.0304348
CD40	VEGFA	0.0304348
KAT5	MAPK1	0.0304348
KAT5	CD86	0.0304348
KAT5	JUN	0.0304348
PPARA	SOAT2	0.0304348
PPARA	ESR2	0.0304348
PPARA	APOB	0.0304348
SOAT2	PTGS2	0.0304348
SOAT2	PPARG	0.0304348
SOAT2	SOD1	0.0304348
SOAT2	UGT1A1	0.0304348
PPARG	APOB	0.0304348
ESR1	GOT1	0.0304348
ESR2	APOB	0.0304348
ESR2	GOT1	0.0304348
MAPK1	GOT1	0.0304348
APOB	GOT1	0.0304348
SREBF1	PPARA	0.0304348
SREBF1	PTGS2	0.0304348
SREBF1	ADIPOQ	0.0304348
AKT1	TIAM2	0.0304348
MAPK1	TIAM2	0.0304348
CASP3	TIAM2	0.0304348
TIAM2	PTGS2	0.0304348
TIAM2	BAX	0.0304348
TIAM2	BCL2	0.0304348
TIAM2	PPARG	0.0304348
TIAM2	ESR2	0.0304348
TIAM2	BAD	0.0304348
TIAM2	SOD1	0.0304348
TIAM2	ADIPOQ	0.0304348
TNF	TH	0.026087
TNF	CYP2E1	0.026087
CCL2	TH	0.026087
PTGS2	TH	0.026087
PTGS2	CYP2E1	0.026087
PTGS2	CYP1A2	0.026087
TH	TGFB1	0.026087
TH	CASP3	0.026087
TH	IL1B	0.026087
TH	IL1A	0.026087
TH	IL6	0.026087
TH	CYP1A1	0.026087
TH	RELA	0.026087
TH	SOD1	0.026087
TH	DDIT3	0.026087
TH	JUN	0.026087
MME	DDIT3	0.026087
TGFB1	CYP2E1	0.026087
TGFB1	CYP1A2	0.026087
VCAM1	DDIT3	0.026087
CASP3	CYP2E1	0.026087
NOS2	DDIT3	0.026087
CAT	CYP1A2	0.026087
CYP1A1	CYP2E1	0.026087
CYP2E1	SOD1	0.026087
CYP1A2	SOD1	0.026087
PTGS2	MS4A1	0.026087
MME	MS4A1	0.026087
MS4A1	CYP1A1	0.026087
MS4A1	ATM	0.026087
MS4A1	JUN	0.026087
NOS2	ATM	0.026087
CYP1A1	CD40LG	0.026087
CCL2	ICAM1	0.026087
MS4A1	ICAM1	0.026087
IL1B	ICAM1	0.026087
ICAM1	IL6	0.026087
ICAM1	CD40LG	0.026087
CYP2B6	ACLY	0.026087
CYP2B6	UGT1A1	0.026087
CYP2B6	DCI	0.026087
CYP2B6	HADHB	0.026087
CYP2B6	NOS3	0.026087
CYP2B6	NOS2	0.026087
ACACA	AUH	0.026087
ACACA	NOS3	0.026087
ACACA	NOS2	0.026087
AUH	FASN	0.026087
ACOX1	G6PD	0.026087
ACADM	G6PD	0.026087
EHHADH	G6PD	0.026087
DECR1	G6PD	0.026087
TNF	IKBKB	0.026087
PPARG	CYP1A1	0.026087
PPARG	IKBKB	0.026087
AKT1	IKBKB	0.026087
BCL2	IKBKB	0.026087
PPP3CA	RELA	0.026087
INSR	CYP1A1	0.026087
INSR	ESR2	0.026087
INSR	STAT1	0.026087
CYP1A1	ESR1	0.026087
CYP1A1	ESR2	0.026087
CYP1A1	STAT1	0.026087
CYP1A1	AHR	0.026087
ESR1	MAPK8	0.026087
ESR1	SELE	0.026087
ESR2	SELE	0.026087
BAX	MAPK8	0.026087
BAX	IKBKB	0.026087
ICAM1	BAX	0.026087
CSF2	SOD1	0.026087
PRKCA	PRKCG	0.026087
PRKCA	TRPV4	0.026087
PRKCZ	TRPV4	0.026087
C5AR1	FCER2	0.026087
C5AR1	PRKCB	0.026087
C5AR1	TRPV4	0.026087
RELA	PRKCG	0.026087
NFKBIA	PRKCG	0.026087
TLR4	PRKCG	0.026087
PRKCG	TGFB2	0.026087
PRKCB	IL2	0.026087
TRPV4	IL2	0.026087
IL5	IL13	0.026087
PRKCB	JUN	0.026087
IL4	BCL2L1	0.026087
C5AR1	NFE2L2	0.026087
RELA	BCL2L1	0.026087
TLR4	BCL2L1	0.026087
BCL2L1	TGFB2	0.026087
PRKCA	MT2A	0.026087
C5AR1	MT2A	0.026087
JUN	MT2A	0.026087
TNF	CCL20	0.026087
TNF	CCR5	0.026087
NFKBIA	CASP3	0.026087
NFKBIA	NOS2	0.026087
NFKBIA	SELE	0.026087
MME	SOD2	0.026087
TGFB1	CCL20	0.026087
TGFB1	CCR5	0.026087
TGFB1	ALOX5	0.026087
AKT1	MYC	0.026087
VCAM1	IGF1R	0.026087
VCAM1	CCL20	0.026087
VCAM1	CCR5	0.026087
FOS	MYC	0.026087
FOS	ALOX5	0.026087
FOS	SELE	0.026087
CCL20	RELA	0.026087
CCL20	SOD1	0.026087
CCL20	CCR5	0.026087
NOS2	SOD2	0.026087
IL4	CYP1A1	0.026087
IL4	SELE	0.026087
RELA	CCR5	0.026087
SOD1	CCR5	0.026087
SOD2	ALOX5	0.026087
SOD2	SELE	0.026087
VEGFA	SELE	0.026087
TNF	PLA2G2A	0.026087
PTGS2	PLA2G2A	0.026087
NFKBIA	CD40	0.026087
NFKBIA	KAT5	0.026087
TGFB1	PLA2G2A	0.026087
AKT1	CD40	0.026087
AKT1	KAT5	0.026087
IGF1R	ICAM1	0.026087
FOS	ICAM1	0.026087
IL4	KAT5	0.026087
ICAM1	KAT5	0.026087
ICAM1	SOD2	0.026087
CD40	SOD1	0.026087
CD40	JUN	0.026087
CD40	SELE	0.026087
KAT5	SOD2	0.026087
KAT5	VEGFA	0.026087
MAPK1	PLA2G2A	0.026087
PPARA	VCAM1	0.026087
SOAT2	AKT1	0.026087
SOAT2	BCL2	0.026087
PTGS2	ABAT	0.026087
ESR1	UGT1A1	0.026087
SOD1	ABAT	0.026087
UGT1A1	MAPK1	0.026087
UGT1A1	GOT1	0.026087
ADIPOQ	VCAM1	0.026087
APOB	CASP3	0.026087
APOB	ABAT	0.026087
APOB	NOS2	0.026087
CASP3	GOT1	0.026087
SREBF1	PPARG	0.026087
SREBF1	SOD1	0.026087
TNF	SLC23A2	0.0217391
TNF	CUTA	0.0217391
TNF	PPARGC1B	0.0217391
CCL2	SLC23A2	0.0217391
CCL2	SOD3	0.0217391
CCL2	PPARGC1B	0.0217391
PTGS2	TNC	0.0217391
PTGS2	SLC23A2	0.0217391
PTGS2	CUTA	0.0217391
PTGS2	OLR1	0.0217391
PTGS2	PPARGC1B	0.0217391
TNC	TH	0.0217391
TNC	SLC11A2	0.0217391
TNC	SLC23A2	0.0217391
TNC	NOS2	0.0217391
TNC	CAT	0.0217391
TNC	SOD3	0.0217391
TNC	DDIT3	0.0217391
TNC	JUN	0.0217391
TNC	VEGFA	0.0217391
TH	MME	0.0217391
TH	VCAM1	0.0217391
TH	SLC11A2	0.0217391
TH	SLC23A2	0.0217391
TH	NOS2	0.0217391
TH	CAT	0.0217391
TH	OLR1	0.0217391
TH	SOD3	0.0217391
TH	VEGFA	0.0217391
MME	SLC11A2	0.0217391
MME	SLC23A2	0.0217391
MME	CUTA	0.0217391
MME	CYP2E1	0.0217391
MME	CYP1A2	0.0217391
TGFB1	SLC23A2	0.0217391
TGFB1	CUTA	0.0217391
TGFB1	PPARGC1B	0.0217391
VCAM1	SLC11A2	0.0217391
VCAM1	SLC23A2	0.0217391
VCAM1	CUTA	0.0217391
VCAM1	CYP2E1	0.0217391
SLC11A2	SLC23A2	0.0217391
SLC11A2	NOS2	0.0217391
SLC11A2	OLR1	0.0217391
SLC11A2	CYP1A1	0.0217391
SLC11A2	SOD3	0.0217391
CASP3	SLC23A2	0.0217391
CASP3	CUTA	0.0217391
CASP3	PPARGC1B	0.0217391
SLC23A2	IL1B	0.0217391
SLC23A2	NOS2	0.0217391
SLC23A2	CAT	0.0217391
SLC23A2	IL1A	0.0217391
SLC23A2	IL6	0.0217391
SLC23A2	OLR1	0.0217391
SLC23A2	CYP1A1	0.0217391
SLC23A2	RELA	0.0217391
SLC23A2	SOD1	0.0217391
SLC23A2	SOD3	0.0217391
SLC23A2	DDIT3	0.0217391
SLC23A2	JUN	0.0217391
SLC23A2	VEGFA	0.0217391
IL1B	SOD3	0.0217391
IL1B	PPARGC1B	0.0217391
NOS2	CUTA	0.0217391
NOS2	OLR1	0.0217391
NOS2	CYP2E1	0.0217391
CAT	CUTA	0.0217391
CAT	OLR1	0.0217391
CAT	CYP2E1	0.0217391
IL1A	SOD3	0.0217391
IL1A	PPARGC1B	0.0217391
CUTA	CYP1A1	0.0217391
CUTA	RELA	0.0217391
CUTA	CYP2E1	0.0217391
CUTA	CYP1A2	0.0217391
CUTA	SOD1	0.0217391
CUTA	SOD3	0.0217391
CUTA	JUN	0.0217391
CUTA	VEGFA	0.0217391
IL6	SOD3	0.0217391
IL6	PPARGC1B	0.0217391
OLR1	SOD3	0.0217391
OLR1	DDIT3	0.0217391
OLR1	JUN	0.0217391
OLR1	VEGFA	0.0217391
CYP1A1	PPARGC1B	0.0217391
RELA	PPARGC1B	0.0217391
CYP2E1	SOD3	0.0217391
CYP2E1	VEGFA	0.0217391
CYP1A2	SOD3	0.0217391
CYP1A2	VEGFA	0.0217391
SOD1	PPARGC1B	0.0217391
SOD3	DDIT3	0.0217391
PPARGC1B	DDIT3	0.0217391
PPARGC1B	JUN	0.0217391
TNF	NRF1	0.0217391
CCL2	NRF1	0.0217391
PTGS2	AHSA1	0.0217391
TNC	MS4A1	0.0217391
TNC	NRF1	0.0217391
TNC	CD40LG	0.0217391
MME	NRF1	0.0217391
MME	AHSA1	0.0217391
TGFB1	NRF1	0.0217391
TGFB1	AHSA1	0.0217391
VCAM1	NRF1	0.0217391
CASP3	NRF1	0.0217391
MS4A1	OLR1	0.0217391
MS4A1	NRF1	0.0217391
IL1B	NRF1	0.0217391
CAT	AHSA1	0.0217391
IL1A	NRF1	0.0217391
IL6	NRF1	0.0217391
CYP1A1	NRF1	0.0217391
OLR1	NRF1	0.0217391
OLR1	CD40LG	0.0217391
RELA	NRF1	0.0217391
SOD1	NRF1	0.0217391
SOD1	AHSA1	0.0217391
SOD3	AHSA1	0.0217391
NRF1	CD40LG	0.0217391
VEGFA	AHSA1	0.0217391
MME	ICAM1	0.0217391
CAT	ICAM1	0.0217391
CYP2B6	AUH	0.0217391
CYP2B6	FASN	0.0217391
CYP2B6	G6PD	0.0217391
ACLY	G6PD	0.0217391
DCI	G6PD	0.0217391
HADHB	G6PD	0.0217391
G6PD	FASN	0.0217391
G6PD	NOS3	0.0217391
G6PD	NOS2	0.0217391
TNF	SLC2A4	0.0217391
CYP1B1	RELA	0.0217391
PPARG	AHR	0.0217391
VCAM1	STAT1	0.0217391
AKT1	SLC2A4	0.0217391
AKT1	AHR	0.0217391
CASP3	SLC2A4	0.0217391
CASP3	INSR	0.0217391
CASP3	IKBKB	0.0217391
SLC2A4	CYP1A1	0.0217391
SLC2A4	JUN	0.0217391
BCL2	AHR	0.0217391
INSR	BAX	0.0217391
RELA	IKBKB	0.0217391
ESR1	IKBKB	0.0217391
ESR2	AHR	0.0217391
ESR2	IKBKB	0.0217391
STAT1	IKBKB	0.0217391
AHR	JUN	0.0217391
AHR	ALOX5	0.0217391
AHR	SELE	0.0217391
JUN	IKBKB	0.0217391
INSR	ICAM1	0.0217391
PPARG	GSTP1	0.0217391
ESR1	GSTP1	0.0217391
ESR2	GSTP1	0.0217391
AKT1	GSTP1	0.0217391
CASP3	GSTP1	0.0217391
BCL2	GSTP1	0.0217391
BAX	GSTP1	0.0217391
G6PD	CAT	0.0217391
G6PD	TP53	0.0217391
TP53	CAT	0.0217391
MAOB	SOD1	0.0217391
CD86	ALOX5	0.0217391
PRKCA	FCER2	0.0217391
PRKCA	IL13	0.0217391
IL4	PRKCG	0.0217391
PRKCZ	IL13	0.0217391
C5AR1	IL13	0.0217391
FCER2	PRKCB	0.0217391
IL13	PRKCB	0.0217391
PRKCG	IL2	0.0217391
FCER2	JUN	0.0217391
IL13	JUN	0.0217391
FCER2	TGFB3	0.0217391
TGFB3	BCL2L1	0.0217391
NFKBIA	BCL2L1	0.0217391
IFNB1	BAX	0.0217391
BAX	NFE2L2	0.0217391
PRKCZ	MT2A	0.0217391
BCL2L1	MT2A	0.0217391
BAX	MT2A	0.0217391
JUN	TRPV4	0.0217391
MT2A	TRPV4	0.0217391
MT2A	MYC	0.0217391
MT2A	IL2	0.0217391
PTGS2	SELE	0.0217391
MME	AKT1	0.0217391
MME	FOS	0.0217391
MME	IL4	0.0217391
MME	MAPK1	0.0217391
MME	CD86	0.0217391
MME	SELE	0.0217391
AKT1	CCL20	0.0217391
AKT1	CCR5	0.0217391
IGF1R	CASP3	0.0217391
IGF1R	SOD1	0.0217391
FOS	CASP3	0.0217391
FOS	CCL20	0.0217391
FOS	CAT	0.0217391
FOS	NOS2	0.0217391
FOS	CCR5	0.0217391
CCL20	CYP1A1	0.0217391
CCL20	SOD2	0.0217391
CCL20	MAPK1	0.0217391
CCL20	SELE	0.0217391
CAT	IL4	0.0217391
CAT	SOD2	0.0217391
CAT	MAPK1	0.0217391
IL4	ALOX5	0.0217391
CYP1A1	CCR5	0.0217391
SOD2	CCR5	0.0217391
MAPK1	CCR5	0.0217391
MAPK1	ALOX5	0.0217391
CCR5	SELE	0.0217391
VEGFA	ALOX5	0.0217391
ACHE	TNF	0.0217391
ACHE	TGFB1	0.0217391
ACHE	FOS	0.0217391
ACHE	CYP1A1	0.0217391
ACHE	SOD1	0.0217391
ACHE	SOD2	0.0217391
TNF	ODC1	0.0217391
PTGS2	ODC1	0.0217391
PTGS2	CD40	0.0217391
MME	CD40	0.0217391
TGFB1	ODC1	0.0217391
VCAM1	PLA2G2A	0.0217391
IGF1R	CD40	0.0217391
IGF1R	KAT5	0.0217391
FOS	CD40	0.0217391
FOS	PLA2G2A	0.0217391
NOS2	CD40	0.0217391
NOS2	PLA2G2A	0.0217391
MYC	ICAM1	0.0217391
MYC	KAT5	0.0217391
IL4	PLA2G2A	0.0217391
ODC1	MAPK1	0.0217391
ODC1	PLA2G2A	0.0217391
ICAM1	CD40	0.0217391
CYP1A1	PLA2G2A	0.0217391
RELA	PLA2G2A	0.0217391
SOD1	PLA2G2A	0.0217391
SOD2	PLA2G2A	0.0217391
CD86	PLA2G2A	0.0217391
JUN	PLA2G2A	0.0217391
PPARA	CASP3	0.0217391
SOAT2	APOB	0.0217391
SOAT2	AKR1C1	0.0217391
ESR1	ABAT	0.0217391
ESR2	UGT1A1	0.0217391
ESR2	ABAT	0.0217391
UGT1A1	APOB	0.0217391
ADIPOQ	AKR1C1	0.0217391
AKT1	ABAT	0.0217391
MAPK1	APOB	0.0217391
APOB	BAX	0.0217391
APOB	AKR1C1	0.0217391
GOT1	BAX	0.0217391
BCL2	ABAT	0.0217391
ABAT	NOS2	0.0217391
ESR1	BAD	0.0217391
SREBF1	VCAM1	0.0217391
SREBF1	AKT1	0.0217391
SREBF1	SOAT2	0.0217391
SREBF1	BCL2	0.0217391
NR3A2	CRH	0.0217391
CRH	ESR2	0.0217391
CRH	ESTRB	0.0217391
TNF	RETN	0.0173913
CCL2	CYP2E1	0.0173913
CCL2	RETN	0.0173913
PTGS2	RETN	0.0173913
TH	CYP2E1	0.0173913
TH	PPARGC1B	0.0173913
TH	RETN	0.0173913
MME	PPARGC1B	0.0173913
TGFB1	RETN	0.0173913
VCAM1	PPARGC1B	0.0173913
CASP3	RETN	0.0173913
IL1B	CYP2E1	0.0173913
IL1B	RETN	0.0173913
NOS2	PPARGC1B	0.0173913
CAT	PPARGC1B	0.0173913
IL1A	CYP2E1	0.0173913
IL1A	RETN	0.0173913
IL6	CYP2E1	0.0173913
IL6	RETN	0.0173913
CYP1A1	RETN	0.0173913
RELA	RETN	0.0173913
CYP2E1	PPARGC1B	0.0173913
CYP2E1	DDIT3	0.0173913
CYP2E1	RETN	0.0173913
SOD1	RETN	0.0173913
PPARGC1B	RETN	0.0173913
PPARGC1B	VEGFA	0.0173913
DDIT3	RETN	0.0173913
RETN	JUN	0.0173913
MME	ATM	0.0173913
VCAM1	ATM	0.0173913
MS4A1	CAT	0.0173913
MS4A1	DDIT3	0.0173913
CYP1A1	ATM	0.0173913
IL1A	ICAM1	0.0173913
ICAM1	ATM	0.0173913
CYP2B6	ACACA	0.0173913
SREBF1	FASN	0.0173913
SREBF1	NOS2	0.0173913
UGT1A1	G6PD	0.0173913
AUH	G6PD	0.0173913
CYP3A4	JUN	0.0173913
CYP3A4	BAX	0.0173913
TNF	NR1I2	0.0173913
CYP1B1	ALOX5	0.0173913
PPARG	PPP3CA	0.0173913
PPARG	NR1I2	0.0173913
VCAM1	INSR	0.0173913
VCAM1	AHR	0.0173913
VCAM1	MAPK8	0.0173913
AKT1	PPP3CA	0.0173913
AKT1	NR1I2	0.0173913
CASP3	PPP3CA	0.0173913
CASP3	AHR	0.0173913
SLC2A4	NOS2	0.0173913
SLC2A4	RELA	0.0173913
SLC2A4	SELE	0.0173913
BCL2	PPP3CA	0.0173913
BCL2	NR1I2	0.0173913
PPP3CA	ESR2	0.0173913
PPP3CA	AHR	0.0173913
PPP3CA	JUN	0.0173913
PPP3CA	ALOX5	0.0173913
NOS2	INSR	0.0173913
NOS2	STAT1	0.0173913
INSR	AHR	0.0173913
INSR	NR1I2	0.0173913
CYP1A1	BAX	0.0173913
CYP1A1	MAPK8	0.0173913
RELA	NR1I2	0.0173913
ESR1	AHR	0.0173913
ESR1	NR1I2	0.0173913
CYP1A2	ALOX5	0.0173913
ESR2	NR1I2	0.0173913
STAT1	AHR	0.0173913
AHR	NR1I2	0.0173913
AHR	MAPK8	0.0173913
NR1I2	JUN	0.0173913
NR1I2	SELE	0.0173913
BAX	SELE	0.0173913
MAPK8	IKBKB	0.0173913
MAPK8	SELE	0.0173913
ICAM1	STAT1	0.0173913
CSF2	G6PD	0.0173913
CSF2	IL5	0.0173913
IL5	TP53	0.0173913
CSF2	CAT	0.0173913
CYP1B1	PTGS2	0.0173913
CYP1B1	SOD1	0.0173913
ELANE	SOD1	0.0173913
NFKBIA	ALOX5	0.0173913
PRKCA	PRKCB	0.0173913
C5AR1	PRKCG	0.0173913
FCER2	IL13	0.0173913
FCER2	PRKCG	0.0173913
PRKCG	IFNB1	0.0173913
IL5	PRKCB	0.0173913
PRKCZ	NFE2L2	0.0173913
IL5	PRKCG	0.0173913
IL5	BCL2L1	0.0173913
TGFB3	PRKCG	0.0173913
IL13	BCL2L1	0.0173913
IL13	MYC	0.0173913
PRKCG	JUN	0.0173913
PRKCG	NFE2L2	0.0173913
PRKCG	MYC	0.0173913
BCL2L1	IFNB1	0.0173913
IL4	CYP1A2	0.0173913
BCL2L1	TRPV4	0.0173913
BAX	TRPV4	0.0173913
TRPV4	MYC	0.0173913
TNF	PON1	0.0173913
PTGS2	CCL20	0.0173913
PTGS2	CCR5	0.0173913
PTGS2	PON1	0.0173913
NFKBIA	MME	0.0173913
MME	IGF1R	0.0173913
MME	MYC	0.0173913
MME	ALOX5	0.0173913
TGFB1	PON1	0.0173913
AKT1	CAT	0.0173913
VCAM1	MYC	0.0173913
IGF1R	NOS2	0.0173913
IGF1R	CYP1A1	0.0173913
IGF1R	SELE	0.0173913
FOS	PON1	0.0173913
CASP3	CCL20	0.0173913
CASP3	MYC	0.0173913
CASP3	CCR5	0.0173913
CCL20	NOS2	0.0173913
CCL20	IL4	0.0173913
CCL20	CD86	0.0173913
CCL20	JUN	0.0173913
CCL20	VEGFA	0.0173913
CCL20	ALOX5	0.0173913
CAT	CD86	0.0173913
CAT	ALOX5	0.0173913
CAT	SELE	0.0173913
NOS2	CCR5	0.0173913
IL4	CCR5	0.0173913
IL4	PON1	0.0173913
CYP1A1	PON1	0.0173913
SOD1	PON1	0.0173913
SOD2	PON1	0.0173913
MAPK1	PON1	0.0173913
CD86	CCR5	0.0173913
CCR5	JUN	0.0173913
CCR5	VEGFA	0.0173913
CCR5	ALOX5	0.0173913
PON1	ALOX5	0.0173913
ACHE	PTGS2	0.0173913
ACHE	MME	0.0173913
ACHE	VCAM1	0.0173913
ACHE	AKT1	0.0173913
ACHE	CASP3	0.0173913
ACHE	CAT	0.0173913
ACHE	IL4	0.0173913
ACHE	RELA	0.0173913
ACHE	CD40	0.0173913
ACHE	MAPK1	0.0173913
ACHE	PLA2G2A	0.0173913
ACHE	ALOX5	0.0173913
ACHE	SELE	0.0173913
MME	PLA2G2A	0.0173913
NFKBIA	ODC1	0.0173913
NFKBIA	PLA2G2A	0.0173913
VCAM1	ODC1	0.0173913
VCAM1	KAT5	0.0173913
FOS	ODC1	0.0173913
CASP3	PLA2G2A	0.0173913
CAT	PLA2G2A	0.0173913
NOS2	ODC1	0.0173913
MYC	CD40	0.0173913
IL4	ODC1	0.0173913
ODC1	CYP1A1	0.0173913
ODC1	RELA	0.0173913
ODC1	SOD1	0.0173913
ODC1	SOD2	0.0173913
ODC1	CD86	0.0173913
ODC1	JUN	0.0173913
CYP1A1	CD40	0.0173913
CYP1A1	KAT5	0.0173913
CD40	KAT5	0.0173913
CD40	PLA2G2A	0.0173913
KAT5	SOD1	0.0173913
KAT5	PLA2G2A	0.0173913
KAT5	SELE	0.0173913
VEGFA	PLA2G2A	0.0173913
PLA2G2A	SELE	0.0173913
PTGS2	HMGCR	0.0173913
TBXAS1	ALOX5	0.0173913
PPARA	BAX	0.0173913
PPARA	ABAT	0.0173913
PPARA	NOS2	0.0173913
PPARA	AKR1C1	0.0173913
SOAT2	VCAM1	0.0173913
SOAT2	GOT1	0.0173913
PTGS2	AKR1C1	0.0173913
PPARG	AKR1C1	0.0173913
SOD1	AKR1C1	0.0173913
UGT1A1	VCAM1	0.0173913
UGT1A1	ABAT	0.0173913
UGT1A1	AKR1C1	0.0173913
ADIPOQ	ABAT	0.0173913
ADIPOQ	NOS2	0.0173913
GOT1	ABAT	0.0173913
GOT1	NOS2	0.0173913
GOT1	AKR1C1	0.0173913
BAD	APOB	0.0173913
BAD	GOT1	0.0173913
GSR	APOB	0.0173913
SREBF1	APOB	0.0173913
SREBF1	MAPK1	0.0173913
ESR1	TIAM2	0.0173913
ICAM1	APOB	0.0173913
TNF	CYBRD1	0.0130435
CCL2	CUTA	0.0130435
CCL2	CYP1A2	0.0130435
CCL2	CYBRD1	0.0130435
PTGS2	CYBRD1	0.0130435
TNC	CUTA	0.0130435
TNC	CYP2E1	0.0130435
TNC	CYP1A2	0.0130435
TNC	PPARGC1B	0.0130435
TNC	RETN	0.0130435
TNC	CYBRD1	0.0130435
TH	CUTA	0.0130435
TH	CYP1A2	0.0130435
TH	CYBRD1	0.0130435
MME	RETN	0.0130435
MME	CYBRD1	0.0130435
TGFB1	CYBRD1	0.0130435
VCAM1	RETN	0.0130435
VCAM1	CYBRD1	0.0130435
SLC11A2	CUTA	0.0130435
SLC11A2	CYP2E1	0.0130435
SLC11A2	CYP1A2	0.0130435
SLC11A2	PPARGC1B	0.0130435
SLC11A2	RETN	0.0130435
SLC11A2	CYBRD1	0.0130435
CASP3	CYBRD1	0.0130435
SLC23A2	CUTA	0.0130435
SLC23A2	CYP2E1	0.0130435
SLC23A2	CYP1A2	0.0130435
SLC23A2	PPARGC1B	0.0130435
SLC23A2	RETN	0.0130435
SLC23A2	CYBRD1	0.0130435
IL1B	CUTA	0.0130435
IL1B	CYP1A2	0.0130435
IL1B	CYBRD1	0.0130435
NOS2	RETN	0.0130435
NOS2	CYBRD1	0.0130435
CAT	RETN	0.0130435
CAT	CYBRD1	0.0130435
IL1A	CUTA	0.0130435
IL1A	CYP1A2	0.0130435
IL1A	CYBRD1	0.0130435
CUTA	IL6	0.0130435
CUTA	OLR1	0.0130435
CUTA	PPARGC1B	0.0130435
CUTA	DDIT3	0.0130435
CUTA	RETN	0.0130435
CUTA	CYBRD1	0.0130435
IL6	CYP1A2	0.0130435
IL6	CYBRD1	0.0130435
OLR1	CYP2E1	0.0130435
OLR1	CYP1A2	0.0130435
OLR1	PPARGC1B	0.0130435
OLR1	RETN	0.0130435
OLR1	CYBRD1	0.0130435
CYP1A1	CYBRD1	0.0130435
RELA	CYBRD1	0.0130435
CYP2E1	CYBRD1	0.0130435
CYP1A2	PPARGC1B	0.0130435
CYP1A2	DDIT3	0.0130435
CYP1A2	RETN	0.0130435
CYP1A2	CYBRD1	0.0130435
SOD1	CYBRD1	0.0130435
SOD3	PPARGC1B	0.0130435
SOD3	RETN	0.0130435
SOD3	CYBRD1	0.0130435
PPARGC1B	CYBRD1	0.0130435
DDIT3	CYBRD1	0.0130435
RETN	VEGFA	0.0130435
RETN	CYBRD1	0.0130435
JUN	CYBRD1	0.0130435
VEGFA	CYBRD1	0.0130435
TNF	OGG1	0.0130435
CCL2	OGG1	0.0130435
CCL2	AHSA1	0.0130435
PTGS2	NRF1	0.0130435
PTGS2	OGG1	0.0130435
TNC	ATM	0.0130435
TNC	OGG1	0.0130435
TNC	AHSA1	0.0130435
TH	MS4A1	0.0130435
TH	ATM	0.0130435
TH	NRF1	0.0130435
TH	CD40LG	0.0130435
TH	OGG1	0.0130435
TH	AHSA1	0.0130435
MME	OGG1	0.0130435
TGFB1	OGG1	0.0130435
SLC11A2	MS4A1	0.0130435
SLC11A2	NRF1	0.0130435
SLC11A2	OGG1	0.0130435
SLC11A2	AHSA1	0.0130435
VCAM1	OGG1	0.0130435
CASP3	OGG1	0.0130435
SLC23A2	MS4A1	0.0130435
SLC23A2	ATM	0.0130435
SLC23A2	NRF1	0.0130435
SLC23A2	CD40LG	0.0130435
SLC23A2	OGG1	0.0130435
SLC23A2	AHSA1	0.0130435
MS4A1	SOD3	0.0130435
MS4A1	OGG1	0.0130435
MS4A1	AHSA1	0.0130435
IL1B	OGG1	0.0130435
IL1B	AHSA1	0.0130435
NOS2	NRF1	0.0130435
NOS2	OGG1	0.0130435
CAT	NRF1	0.0130435
CAT	OGG1	0.0130435
IL1A	OGG1	0.0130435
IL1A	AHSA1	0.0130435
IL6	OGG1	0.0130435
IL6	AHSA1	0.0130435
CYP1A1	OGG1	0.0130435
OLR1	ATM	0.0130435
OLR1	OGG1	0.0130435
OLR1	AHSA1	0.0130435
RELA	OGG1	0.0130435
SOD1	OGG1	0.0130435
ATM	SOD3	0.0130435
ATM	NRF1	0.0130435
ATM	OGG1	0.0130435
ATM	AHSA1	0.0130435
SOD3	NRF1	0.0130435
SOD3	CD40LG	0.0130435
SOD3	OGG1	0.0130435
DDIT3	NRF1	0.0130435
DDIT3	OGG1	0.0130435
DDIT3	AHSA1	0.0130435
NRF1	JUN	0.0130435
NRF1	VEGFA	0.0130435
NRF1	OGG1	0.0130435
NRF1	AHSA1	0.0130435
CD40LG	OGG1	0.0130435
CD40LG	AHSA1	0.0130435
JUN	OGG1	0.0130435
VEGFA	OGG1	0.0130435
OGG1	AHSA1	0.0130435
ICAM1	CYP1A2	0.0130435
ICAM1	AHSA1	0.0130435
CYP1A2	AHSA1	0.0130435
ACOX1	NOX1	0.0130435
ACADM	NOX1	0.0130435
CYP2B6	NOX1	0.0130435
EHHADH	NOX1	0.0130435
NOX1	DECR1	0.0130435
NOX1	G6PD	0.0130435
NOX1	FASN	0.0130435
NOX1	NOS3	0.0130435
NOX1	NOS2	0.0130435
ACACA	G6PD	0.0130435
CYP3A4	RELA	0.0130435
CYP3A4	CYP1A2	0.0130435
CYP1B1	PPARG	0.0130435
CYP1B1	AKT1	0.0130435
CYP1B1	CASP3	0.0130435
CYP1B1	SLC2A4	0.0130435
CYP1B1	BCL2	0.0130435
CYP1B1	INSR	0.0130435
CYP1B1	ESR1	0.0130435
CYP1B1	ESR2	0.0130435
CYP1B1	AHR	0.0130435
CYP1B1	JUN	0.0130435
PPARG	SLC2A4	0.0130435
PPARG	ALOX5	0.0130435
VCAM1	SLC2A4	0.0130435
VCAM1	NR1I2	0.0130435
AKT1	CYP1A2	0.0130435
CASP3	NR1I2	0.0130435
SLC2A4	BCL2	0.0130435
SLC2A4	PPP3CA	0.0130435
SLC2A4	INSR	0.0130435
SLC2A4	ESR1	0.0130435
SLC2A4	CYP1A2	0.0130435
SLC2A4	ESR2	0.0130435
SLC2A4	ALOX5	0.0130435
BCL2	ALOX5	0.0130435
PPP3CA	NOS2	0.0130435
PPP3CA	INSR	0.0130435
PPP3CA	ESR1	0.0130435
PPP3CA	STAT1	0.0130435
PPP3CA	SELE	0.0130435
NOS2	AHR	0.0130435
NOS2	MAPK8	0.0130435
INSR	MAPK8	0.0130435
INSR	IKBKB	0.0130435
CYP1A1	NR1I2	0.0130435
CYP1A2	BAX	0.0130435
CYP1A2	SELE	0.0130435
ESR2	ALOX5	0.0130435
STAT1	NR1I2	0.0130435
STAT1	ALOX5	0.0130435
AHR	BAX	0.0130435
NR1I2	BAX	0.0130435
NR1I2	MAPK8	0.0130435
MAPK8	ALOX5	0.0130435
AKT1	AHSA1	0.0130435
ICAM1	AHR	0.0130435
ICAM1	NR1I2	0.0130435
ICAM1	ALOX5	0.0130435
ALOX5	AHSA1	0.0130435
AHSA1	SELE	0.0130435
ICAM1	PSMD3	0.0130435
TNF	PSMD3	0.0130435
RELA	PSMD3	0.0130435
PPARG	PSMD3	0.0130435
AKT1	PSMD3	0.0130435
BCL2	PSMD3	0.0130435
PSMD3	SELE	0.0130435
PSMD3	INSR	0.0130435
G6PD	DUOX2	0.0130435
DUOX2	CAT	0.0130435
DUOX2	SOD1	0.0130435
CSF2	APP	0.0130435
APP	IL5	0.0130435
APP	TP53	0.0130435
CYP1B1	MAOB	0.0130435
CYP1B1	ELANE	0.0130435
CYP1B1	NFKBIA	0.0130435
PTGS2	CYP2B6	0.0130435
PTGS2	PPP3CA	0.0130435
CYP1A1	CYP2B6	0.0130435
CYP2B6	MAOB	0.0130435
CYP2B6	SOD1	0.0130435
ELANE	PPP3CA	0.0130435
NFKBIA	PPP3CA	0.0130435
SOD1	PPP3CA	0.0130435
PRKCZ	FCER2	0.0130435
PRKCZ	PRKCG	0.0130435
PRKCZ	PRKCB	0.0130435
IL13	PRKCG	0.0130435
PRKCG	PRKCB	0.0130435
PRKCA	PRL	0.0130435
PRKCZ	PRL	0.0130435
IL5	PRL	0.0130435
C5AR1	PRL	0.0130435
RELA	PRL	0.0130435
FCER2	NFE2L2	0.0130435
FCER2	MYC	0.0130435
TGFB3	IL13	0.0130435
TGFB3	PRL	0.0130435
NFKBIA	PRL	0.0130435
TLR4	PRL	0.0130435
BCL2L1	NFE2L2	0.0130435
PRKCB	MYC	0.0130435
TGFB2	PRL	0.0130435
IFNB1	NFE2L2	0.0130435
IFNB1	MYC	0.0130435
JUN	PRL	0.0130435
NFE2L2	PRL	0.0130435
PRL	IL2	0.0130435
IL4	CYP2E1	0.0130435
NFKBIA	CYP1A2	0.0130435
NFKBIA	CYP2E1	0.0130435
CYP1A2	MYC	0.0130435
CYP2E1	MYC	0.0130435
ICAM1	HMOX1	0.0130435
CASP3	CASP9	0.0130435
CASP9	HMOX1	0.0130435
CASP9	NQO1	0.0130435
NFKBIA	CCL20	0.0130435
NFKBIA	CAT	0.0130435
NFKBIA	CCR5	0.0130435
MME	CCL20	0.0130435
MME	CCR5	0.0130435
AKT1	PON1	0.0130435
VCAM1	PON1	0.0130435
IGF1R	CCL20	0.0130435
IGF1R	CAT	0.0130435
IGF1R	CCR5	0.0130435
IGF1R	PON1	0.0130435
IGF1R	ALOX5	0.0130435
CAT	MYC	0.0130435
CAT	PON1	0.0130435
NOS2	MYC	0.0130435
NOS2	PON1	0.0130435
MYC	CYP1A1	0.0130435
MYC	SOD1	0.0130435
MYC	SELE	0.0130435
RELA	PON1	0.0130435
JUN	PON1	0.0130435
VEGFA	PON1	0.0130435
ACHE	NOS2	0.0130435
ACHE	ODC1	0.0130435
ACHE	KAT5	0.0130435
ACHE	CD86	0.0130435
ACHE	GSK3B	0.0130435
ACHE	JUN	0.0130435
ACHE	VEGFA	0.0130435
TNF	GSK3B	0.0130435
PTGS2	GSK3B	0.0130435
MME	ODC1	0.0130435
MME	KAT5	0.0130435
TGFB1	GSK3B	0.0130435
AKT1	PLA2G2A	0.0130435
IGF1R	ODC1	0.0130435
IGF1R	PLA2G2A	0.0130435
FOS	GSK3B	0.0130435
CASP3	ODC1	0.0130435
CASP3	KAT5	0.0130435
CCL20	CD40	0.0130435
CAT	ODC1	0.0130435
CAT	CD40	0.0130435
CAT	KAT5	0.0130435
CAT	GSK3B	0.0130435
NOS2	KAT5	0.0130435
NOS2	GSK3B	0.0130435
MYC	ODC1	0.0130435
MYC	PLA2G2A	0.0130435
IL4	GSK3B	0.0130435
ODC1	ICAM1	0.0130435
ODC1	CD40	0.0130435
ODC1	KAT5	0.0130435
ODC1	VEGFA	0.0130435
ODC1	SELE	0.0130435
ICAM1	PLA2G2A	0.0130435
CYP1A1	GSK3B	0.0130435
CD40	CCR5	0.0130435
CD40	ALOX5	0.0130435
SOD1	GSK3B	0.0130435
SOD2	GSK3B	0.0130435
MAPK1	GSK3B	0.0130435
GSK3B	PLA2G2A	0.0130435
GSK3B	ALOX5	0.0130435
PLA2G2A	ALOX5	0.0130435
TNF	PRKCB	0.0130435
TGFB1	PRKCB	0.0130435
VCAM1	PRKCB	0.0130435
CASP3	PRKCB	0.0130435
ICAM1	PRKCB	0.0130435
CD40	PRKCB	0.0130435
SOD1	PRKCB	0.0130435
PRKCB	MAPK1	0.0130435
PRKCB	CD86	0.0130435
PRKCB	VEGFA	0.0130435
PRKCB	SELE	0.0130435
HMGCR	SOD1	0.0130435
HMGCR	NOS2	0.0130435
SOAT2	ESR1	0.0130435
SOAT2	MAPK1	0.0130435
SOAT2	CASP3	0.0130435
SOAT2	BAX	0.0130435
SOAT2	ABAT	0.0130435
SOAT2	NOS2	0.0130435
PPARG	ABAT	0.0130435
ESR1	AKR1C1	0.0130435
UGT1A1	CASP3	0.0130435
AKT1	AKR1C1	0.0130435
VCAM1	APOB	0.0130435
VCAM1	GOT1	0.0130435
MAPK1	ABAT	0.0130435
CASP3	ABAT	0.0130435
CASP3	AKR1C1	0.0130435
BAX	AKR1C1	0.0130435
BCL2	AKR1C1	0.0130435
ABAT	AKR1C1	0.0130435
NOS2	AKR1C1	0.0130435
PPARA	BAD	0.0130435
PTGS2	GSR	0.0130435
PTGS2	CYP19A1	0.0130435
ESR1	CYP19A1	0.0130435
AKT1	GSR	0.0130435
GSR	BCL2	0.0130435
GSR	ABAT	0.0130435
GSR	NOS2	0.0130435
APOB	CYP19A1	0.0130435
SREBF1	ESR1	0.0130435
HMGCR	APOB	0.0130435
SREBF1	GOT1	0.0130435
ESR1	CRH	0.0130435
MS4A1	PPARGC1B	0.00869565
CUTA	ICAM1	0.00869565
CUTA	AHSA1	0.00869565
ICAM1	CYP2E1	0.00869565
ICAM1	SOD3	0.00869565
ICAM1	PPARGC1B	0.00869565
ICAM1	DDIT3	0.00869565
CYP2E1	AHSA1	0.00869565
ATM	PPARGC1B	0.00869565
PPARGC1B	CD40LG	0.00869565
ICAM1	PTGER3	0.00869565
IL6	PTGER3	0.00869565
CCL2	PTGER3	0.00869565
PTGER3	TNF	0.00869565
PTGER3	PTGS2	0.00869565
PTGER3	RELA	0.00869565
PTGER3	ATM	0.00869565
PTGER3	TGFB1	0.00869565
PTGER3	CD40LG	0.00869565
PTGER3	VEGFA	0.00869565
PTGER3	MS4A1	0.00869565
PTGER3	IL1B	0.00869565
PTGER3	NOS2	0.00869565
PTGER3	IL1A	0.00869565
SREBF1	ACOX1	0.00869565
SREBF1	ACADM	0.00869565
SREBF1	CYP2B6	0.00869565
SREBF1	EHHADH	0.00869565
SREBF1	ACACA	0.00869565
SREBF1	ACLY	0.00869565
SREBF1	DECR1	0.00869565
SREBF1	DCI	0.00869565
SREBF1	HADHB	0.00869565
SREBF1	G6PD	0.00869565
NOX1	ACACA	0.00869565
NOX1	ACLY	0.00869565
NOX1	UGT1A1	0.00869565
NOX1	DCI	0.00869565
NOX1	AUH	0.00869565
NOX1	HADHB	0.00869565
ACOX1	NOX3	0.00869565
NOX3	G6PD	0.00869565
NOX3	ACADM	0.00869565
NOX3	CYP2B6	0.00869565
NOX3	EHHADH	0.00869565
NOX3	NOX1	0.00869565
NOX3	FASN	0.00869565
NOX3	NOS3	0.00869565
NOX3	NOS2	0.00869565
NOX3	DECR1	0.00869565
CYP3A4	TNF	0.00869565
CYP3A4	CYP1B1	0.00869565
CYP3A4	PPARG	0.00869565
CYP3A4	AKT1	0.00869565
CYP3A4	CASP3	0.00869565
CYP3A4	SLC2A4	0.00869565
CYP3A4	BCL2	0.00869565
CYP3A4	PPP3CA	0.00869565
CYP3A4	NOS2	0.00869565
CYP3A4	INSR	0.00869565
CYP3A4	CYP1A1	0.00869565
CYP3A4	ESR1	0.00869565
CYP3A4	ESR2	0.00869565
CYP3A4	IKBKB	0.00869565
CYP1B1	NOS2	0.00869565
CYP1B1	STAT1	0.00869565
CYP1B1	BAX	0.00869565
CYP1B1	IKBKB	0.00869565
CYP1B1	SELE	0.00869565
VCAM1	PPP3CA	0.00869565
SLC2A4	STAT1	0.00869565
SLC2A4	BAX	0.00869565
SLC2A4	IKBKB	0.00869565
PPP3CA	BAX	0.00869565
PPP3CA	MAPK8	0.00869565
PPP3CA	IKBKB	0.00869565
NOS2	NR1I2	0.00869565
NOS2	IKBKB	0.00869565
INSR	ALOX5	0.00869565
CYP1A1	IKBKB	0.00869565
ESR1	ALOX5	0.00869565
NR1I2	ALOX5	0.00869565
BAX	ALOX5	0.00869565
IKBKB	SELE	0.00869565
ICAM1	MAPK8	0.00869565
ESR1	PSMD3	0.00869565
ESR2	PSMD3	0.00869565
STAT1	PSMD3	0.00869565
AHR	PSMD3	0.00869565
NR1I2	PSMD3	0.00869565
BAX	PSMD3	0.00869565
JUN	PSMD3	0.00869565
TNF	GSTP1	0.00869565
RELA	GSTP1	0.00869565
STAT1	GSTP1	0.00869565
JUN	GSTP1	0.00869565
MAPK8	GSTP1	0.00869565
IKBKB	GSTP1	0.00869565
GSR	G6PD	0.00869565
GSR	CAT	0.00869565
IL5	G6PD	0.00869565
TNF	CYP2B6	0.00869565
CYP1B1	CYP2B6	0.00869565
CYP1B1	CRYZ	0.00869565
CYP1B1	CD86	0.00869565
PTGS2	CRYZ	0.00869565
CYP1A1	CRYZ	0.00869565
CYP2B6	RELA	0.00869565
CYP2B6	CRYZ	0.00869565
CYP2B6	ALOX5	0.00869565
MAOB	CRYZ	0.00869565
MAOB	ALOX5	0.00869565
MAOB	PPP3CA	0.00869565
CRYZ	SOD1	0.00869565
CRYZ	ALOX5	0.00869565
CD86	PPP3CA	0.00869565
CYP1B1	MAOA	0.00869565
CYP1A1	MAOA	0.00869565
PTGS2	MAOA	0.00869565
MAOA	SOD1	0.00869565
RELA	TRPV4	0.00869565
NFKBIA	TRPV4	0.00869565
TLR4	TRPV4	0.00869565
TGFB2	TRPV4	0.00869565
IFNB1	TRPV4	0.00869565
IL4	PRL	0.00869565
FCER2	BAX	0.00869565
TGFB3	PRKCB	0.00869565
[truncated: 1,058 more rows]
