# Supplementary material for: Analysis of molecular networks and targets mining of Chinese herbal medicines on anti-aging
Source: BMC Complement Altern Med. 2016 Dec 28;16:520. doi: 10.1186/s12906-016-1513-2 (PMC5198498; doi:10.1186/s12906-016-1513-2)
Supplement: Additional file 5: Table S5. — Mining results of kidney Yin-Tonifying Chinese Herbal Medicines. (XLS 605 kb) [file 12906_2016_1513_MOESM5_ESM.xls]

## Sheet: Sheet1
Targets A	Target B	Association degree
CCL2	TNF	0.2
CCL2	PTGS2	0.2
CCL2	SLC6A1	0.0181818
CCL2	STAR	0.0363636
CCL2	TNC	0.127273
CCL2	TH	0.181818
CCL2	MME	0.127273
CCL2	TGFB1	0.127273
CCL2	VCAM1	0.2
CCL2	SLC11A2	0.127273
CCL2	CASP3	0.2
CCL2	SLC23A2	0.127273
CCL2	BCL2	0.145455
CCL2	IL1B	0.2
CCL2	NOS2	0.2
CCL2	CAT	0.181818
CCL2	IL1A	0.127273
CCL2	CUTA	0.0909091
CCL2	IL6	0.127273
CCL2	OLR1	0.127273
CCL2	CYP11A1	0.0363636
CCL2	CYP1A1	0.127273
CCL2	RELA	0.2
CCL2	ABCB1	0.0181818
CCL2	CYP2E1	0.127273
CCL2	CYP1A2	0.145455
CCL2	SOD1	0.2
CCL2	SOD3	0.127273
CCL2	PPARGC1B	0.0909091
CCL2	DDIT3	0.0909091
CCL2	RETN	0.0909091
CCL2	NR1I2	0.0181818
CCL2	HIF1A	0.109091
CCL2	VCP	0.0363636
CCL2	JUN	0.2
CCL2	VEGFA	0.2
CCL2	CYBRD1	0.0909091
TNF	PTGS2	0.490909
TNF	SLC6A1	0.0181818
TNF	STAR	0.0363636
TNF	TNC	0.127273
TNF	TH	0.181818
TNF	MME	0.2
TNF	TGFB1	0.309091
TNF	VCAM1	0.218182
TNF	SLC11A2	0.127273
TNF	CASP3	0.490909
TNF	SLC23A2	0.127273
TNF	BCL2	0.254545
TNF	IL1B	0.4
TNF	NOS2	0.454545
TNF	CAT	0.254545
TNF	IL1A	0.127273
TNF	CUTA	0.109091
TNF	IL6	0.236364
TNF	OLR1	0.127273
TNF	CYP11A1	0.0363636
TNF	CYP1A1	0.290909
TNF	RELA	0.381818
TNF	ABCB1	0.0363636
TNF	CYP2E1	0.2
TNF	CYP1A2	0.218182
TNF	SOD1	0.272727
TNF	SOD3	0.181818
TNF	PPARGC1B	0.0909091
TNF	DDIT3	0.0909091
TNF	RETN	0.0909091
TNF	NR1I2	0.0181818
TNF	HIF1A	0.109091
TNF	VCP	0.0363636
TNF	JUN	0.436364
TNF	VEGFA	0.381818
TNF	CYBRD1	0.0909091
PTGS2	SLC6A1	0.0181818
PTGS2	STAR	0.0363636
PTGS2	TNC	0.127273
PTGS2	TH	0.181818
PTGS2	MME	0.2
PTGS2	TGFB1	0.309091
PTGS2	VCAM1	0.218182
PTGS2	SLC11A2	0.127273
PTGS2	CASP3	0.490909
PTGS2	SLC23A2	0.127273
PTGS2	BCL2	0.254545
PTGS2	IL1B	0.4
PTGS2	NOS2	0.454545
PTGS2	CAT	0.254545
PTGS2	IL1A	0.127273
PTGS2	CUTA	0.109091
PTGS2	IL6	0.236364
PTGS2	OLR1	0.127273
PTGS2	CYP11A1	0.0363636
PTGS2	CYP1A1	0.290909
PTGS2	RELA	0.381818
PTGS2	ABCB1	0.0363636
PTGS2	CYP2E1	0.2
PTGS2	CYP1A2	0.218182
PTGS2	SOD1	0.272727
PTGS2	SOD3	0.181818
PTGS2	PPARGC1B	0.0909091
PTGS2	DDIT3	0.0909091
PTGS2	RETN	0.0909091
PTGS2	NR1I2	0.0181818
PTGS2	HIF1A	0.109091
PTGS2	VCP	0.0363636
PTGS2	JUN	0.436364
PTGS2	VEGFA	0.381818
PTGS2	CYBRD1	0.0909091
SLC6A1	STAR	0.0181818
SLC6A1	TNC	0.0181818
SLC6A1	TH	0.0181818
SLC6A1	MME	0.0181818
SLC6A1	TGFB1	0.0181818
SLC6A1	VCAM1	0.0181818
SLC6A1	SLC11A2	0.0181818
SLC6A1	CASP3	0.0181818
SLC6A1	SLC23A2	0.0181818
SLC6A1	BCL2	0.0181818
SLC6A1	IL1B	0.0181818
SLC6A1	NOS2	0.0181818
SLC6A1	CAT	0.0181818
SLC6A1	IL1A	0.0181818
SLC6A1	CUTA	0.0181818
SLC6A1	IL6	0.0181818
SLC6A1	OLR1	0.0181818
SLC6A1	CYP11A1	0.0181818
SLC6A1	CYP1A1	0.0181818
SLC6A1	RELA	0.0181818
SLC6A1	ABCB1	0.0181818
SLC6A1	CYP2E1	0.0181818
SLC6A1	CYP1A2	0.0181818
SLC6A1	SOD1	0.0181818
SLC6A1	SOD3	0.0181818
SLC6A1	PPARGC1B	0.0181818
SLC6A1	DDIT3	0.0181818
SLC6A1	RETN	0.0181818
SLC6A1	NR1I2	0.0181818
SLC6A1	HIF1A	0.0181818
SLC6A1	VCP	0.0181818
SLC6A1	JUN	0.0181818
SLC6A1	VEGFA	0.0181818
SLC6A1	CYBRD1	0.0181818
STAR	TNC	0.0363636
STAR	TH	0.0363636
STAR	MME	0.0363636
STAR	TGFB1	0.0363636
STAR	VCAM1	0.0363636
STAR	SLC11A2	0.0363636
STAR	CASP3	0.0363636
STAR	SLC23A2	0.0363636
STAR	BCL2	0.0363636
STAR	IL1B	0.0363636
STAR	NOS2	0.0363636
STAR	CAT	0.0363636
STAR	IL1A	0.0363636
STAR	CUTA	0.0181818
STAR	IL6	0.0363636
STAR	OLR1	0.0363636
STAR	CYP11A1	0.0363636
STAR	CYP1A1	0.0363636
STAR	RELA	0.0363636
STAR	ABCB1	0.0181818
STAR	CYP2E1	0.0181818
STAR	CYP1A2	0.0181818
STAR	SOD1	0.0363636
STAR	SOD3	0.0363636
STAR	PPARGC1B	0.0181818
STAR	DDIT3	0.0363636
STAR	RETN	0.0181818
STAR	NR1I2	0.0181818
STAR	HIF1A	0.0363636
STAR	VCP	0.0363636
STAR	JUN	0.0363636
STAR	VEGFA	0.0363636
STAR	CYBRD1	0.0181818
TNC	TH	0.127273
TNC	MME	0.127273
TNC	TGFB1	0.127273
TNC	VCAM1	0.127273
TNC	SLC11A2	0.127273
TNC	CASP3	0.127273
TNC	SLC23A2	0.127273
TNC	BCL2	0.0727273
TNC	IL1B	0.127273
TNC	NOS2	0.127273
TNC	CAT	0.127273
TNC	IL1A	0.127273
TNC	CUTA	0.0909091
TNC	IL6	0.127273
TNC	OLR1	0.127273
TNC	CYP11A1	0.0363636
TNC	CYP1A1	0.127273
TNC	RELA	0.127273
TNC	ABCB1	0.0181818
TNC	CYP2E1	0.0909091
TNC	CYP1A2	0.0909091
TNC	SOD1	0.127273
TNC	SOD3	0.127273
TNC	PPARGC1B	0.0909091
TNC	DDIT3	0.0909091
TNC	RETN	0.0909091
TNC	NR1I2	0.0181818
TNC	HIF1A	0.0363636
TNC	VCP	0.0363636
TNC	JUN	0.127273
TNC	VEGFA	0.127273
TNC	CYBRD1	0.0909091
TH	MME	0.127273
TH	TGFB1	0.127273
TH	VCAM1	0.181818
TH	SLC11A2	0.127273
TH	CASP3	0.218182
TH	SLC23A2	0.127273
TH	BCL2	0.163636
TH	IL1B	0.181818
TH	NOS2	0.218182
TH	CAT	0.163636
TH	IL1A	0.127273
TH	CUTA	0.0909091
TH	IL6	0.127273
TH	OLR1	0.127273
TH	CYP11A1	0.0363636
TH	CYP1A1	0.127273
TH	RELA	0.181818
TH	ABCB1	0.0181818
TH	CYP2E1	0.127273
TH	CYP1A2	0.145455
TH	SOD1	0.218182
TH	SOD3	0.127273
TH	PPARGC1B	0.0909091
TH	DDIT3	0.0909091
TH	RETN	0.0909091
TH	NR1I2	0.0181818
TH	HIF1A	0.0909091
TH	VCP	0.0363636
TH	JUN	0.181818
TH	VEGFA	0.181818
TH	CYBRD1	0.0909091
MME	TGFB1	0.2
MME	VCAM1	0.145455
MME	SLC11A2	0.127273
MME	CASP3	0.2
MME	SLC23A2	0.127273
MME	BCL2	0.0727273
MME	IL1B	0.127273
MME	NOS2	0.2
MME	CAT	0.2
MME	IL1A	0.127273
MME	CUTA	0.109091
MME	IL6	0.127273
MME	OLR1	0.127273
MME	CYP11A1	0.0363636
MME	CYP1A1	0.2
MME	RELA	0.2
MME	ABCB1	0.0363636
MME	CYP2E1	0.163636
MME	CYP1A2	0.163636
MME	SOD1	0.2
MME	SOD3	0.181818
MME	PPARGC1B	0.0909091
MME	DDIT3	0.0909091
MME	RETN	0.0909091
MME	NR1I2	0.0181818
MME	HIF1A	0.0363636
MME	VCP	0.0363636
MME	JUN	0.145455
MME	VEGFA	0.2
MME	CYBRD1	0.0909091
TGFB1	VCAM1	0.145455
TGFB1	SLC11A2	0.127273
TGFB1	CASP3	0.309091
TGFB1	SLC23A2	0.127273
TGFB1	BCL2	0.0727273
TGFB1	IL1B	0.218182
TGFB1	NOS2	0.290909
TGFB1	CAT	0.2
TGFB1	IL1A	0.127273
TGFB1	CUTA	0.109091
TGFB1	IL6	0.127273
TGFB1	OLR1	0.127273
TGFB1	CYP11A1	0.0363636
TGFB1	CYP1A1	0.290909
TGFB1	RELA	0.2
TGFB1	ABCB1	0.0363636
TGFB1	CYP2E1	0.163636
TGFB1	CYP1A2	0.163636
TGFB1	SOD1	0.2
TGFB1	SOD3	0.181818
TGFB1	PPARGC1B	0.0909091
TGFB1	DDIT3	0.0909091
TGFB1	RETN	0.0909091
TGFB1	NR1I2	0.0181818
TGFB1	HIF1A	0.0363636
TGFB1	VCP	0.0363636
TGFB1	JUN	0.254545
TGFB1	VEGFA	0.2
TGFB1	CYBRD1	0.0909091
VCAM1	SLC11A2	0.127273
VCAM1	CASP3	0.218182
VCAM1	SLC23A2	0.127273
VCAM1	BCL2	0.145455
VCAM1	IL1B	0.2
VCAM1	NOS2	0.218182
VCAM1	CAT	0.2
VCAM1	IL1A	0.127273
VCAM1	CUTA	0.109091
VCAM1	IL6	0.127273
VCAM1	OLR1	0.127273
VCAM1	CYP11A1	0.0363636
VCAM1	CYP1A1	0.145455
VCAM1	RELA	0.218182
VCAM1	ABCB1	0.0363636
VCAM1	CYP2E1	0.145455
VCAM1	CYP1A2	0.163636
VCAM1	SOD1	0.218182
VCAM1	SOD3	0.145455
VCAM1	PPARGC1B	0.0909091
VCAM1	DDIT3	0.0909091
VCAM1	RETN	0.0909091
VCAM1	NR1I2	0.0181818
VCAM1	HIF1A	0.109091
VCAM1	VCP	0.0363636
VCAM1	JUN	0.218182
VCAM1	VEGFA	0.218182
VCAM1	CYBRD1	0.0909091
SLC11A2	CASP3	0.127273
SLC11A2	SLC23A2	0.127273
SLC11A2	BCL2	0.0727273
SLC11A2	IL1B	0.127273
SLC11A2	NOS2	0.127273
SLC11A2	CAT	0.127273
SLC11A2	IL1A	0.127273
SLC11A2	CUTA	0.0909091
SLC11A2	IL6	0.127273
SLC11A2	OLR1	0.127273
SLC11A2	CYP11A1	0.0363636
SLC11A2	CYP1A1	0.127273
SLC11A2	RELA	0.127273
SLC11A2	ABCB1	0.0181818
SLC11A2	CYP2E1	0.0909091
SLC11A2	CYP1A2	0.0909091
SLC11A2	SOD1	0.127273
SLC11A2	SOD3	0.127273
SLC11A2	PPARGC1B	0.0909091
SLC11A2	DDIT3	0.0909091
SLC11A2	RETN	0.0909091
SLC11A2	NR1I2	0.0181818
SLC11A2	HIF1A	0.0363636
SLC11A2	VCP	0.0363636
SLC11A2	JUN	0.127273
SLC11A2	VEGFA	0.127273
SLC11A2	CYBRD1	0.0909091
CASP3	SLC23A2	0.127273
CASP3	BCL2	0.4
CASP3	IL1B	0.4
CASP3	NOS2	0.490909
CASP3	CAT	0.254545
CASP3	IL1A	0.127273
CASP3	CUTA	0.109091
CASP3	IL6	0.236364
CASP3	OLR1	0.127273
CASP3	CYP11A1	0.0363636
CASP3	CYP1A1	0.290909
CASP3	RELA	0.381818
CASP3	ABCB1	0.0363636
CASP3	CYP2E1	0.2
CASP3	CYP1A2	0.218182
CASP3	SOD1	0.418182
CASP3	SOD3	0.181818
CASP3	PPARGC1B	0.0909091
CASP3	DDIT3	0.0909091
CASP3	RETN	0.0909091
CASP3	NR1I2	0.0181818
CASP3	HIF1A	0.109091
CASP3	VCP	0.0363636
CASP3	JUN	0.436364
CASP3	VEGFA	0.381818
CASP3	CYBRD1	0.0909091
SLC23A2	BCL2	0.0727273
SLC23A2	IL1B	0.127273
SLC23A2	NOS2	0.127273
SLC23A2	CAT	0.127273
SLC23A2	IL1A	0.127273
SLC23A2	CUTA	0.0909091
SLC23A2	IL6	0.127273
SLC23A2	OLR1	0.127273
SLC23A2	CYP11A1	0.0363636
SLC23A2	CYP1A1	0.127273
SLC23A2	RELA	0.127273
SLC23A2	ABCB1	0.0181818
SLC23A2	CYP2E1	0.0909091
SLC23A2	CYP1A2	0.0909091
SLC23A2	SOD1	0.127273
SLC23A2	SOD3	0.127273
SLC23A2	PPARGC1B	0.0909091
SLC23A2	DDIT3	0.0909091
SLC23A2	RETN	0.0909091
SLC23A2	NR1I2	0.0181818
SLC23A2	HIF1A	0.0363636
SLC23A2	VCP	0.0363636
SLC23A2	JUN	0.127273
SLC23A2	VEGFA	0.127273
SLC23A2	CYBRD1	0.0909091
BCL2	IL1B	0.254545
BCL2	NOS2	0.272727
BCL2	CAT	0.127273
BCL2	IL1A	0.0727273
BCL2	CUTA	0.0545455
BCL2	IL6	0.181818
BCL2	OLR1	0.0727273
BCL2	CYP11A1	0.0363636
BCL2	CYP1A1	0.0727273
BCL2	RELA	0.254545
BCL2	ABCB1	0.0181818
BCL2	CYP2E1	0.0909091
BCL2	CYP1A2	0.109091
BCL2	SOD1	0.290909
BCL2	SOD3	0.0727273
BCL2	PPARGC1B	0.0545455
BCL2	DDIT3	0.0363636
BCL2	RETN	0.0545455
BCL2	NR1I2	0.0181818
BCL2	HIF1A	0.109091
BCL2	VCP	0.0363636
BCL2	JUN	0.254545
BCL2	VEGFA	0.254545
BCL2	CYBRD1	0.0545455
IL1B	NOS2	0.363636
IL1B	CAT	0.181818
IL1B	IL1A	0.127273
IL1B	CUTA	0.0909091
IL1B	IL6	0.236364
IL1B	OLR1	0.127273
IL1B	CYP11A1	0.0363636
IL1B	CYP1A1	0.2
IL1B	RELA	0.309091
IL1B	ABCB1	0.0181818
IL1B	CYP2E1	0.127273
IL1B	CYP1A2	0.145455
IL1B	SOD1	0.2
IL1B	SOD3	0.127273
IL1B	PPARGC1B	0.0909091
IL1B	DDIT3	0.0909091
IL1B	RETN	0.0909091
IL1B	NR1I2	0.0181818
IL1B	HIF1A	0.109091
IL1B	VCP	0.0363636
IL1B	JUN	0.4
IL1B	VEGFA	0.309091
IL1B	CYBRD1	0.0909091
NOS2	CAT	0.254545
NOS2	IL1A	0.127273
NOS2	CUTA	0.109091
NOS2	IL6	0.218182
NOS2	OLR1	0.127273
NOS2	CYP11A1	0.0363636
NOS2	CYP1A1	0.272727
NOS2	RELA	0.363636
NOS2	ABCB1	0.0363636
NOS2	CYP2E1	0.2
NOS2	CYP1A2	0.218182
NOS2	SOD1	0.309091
NOS2	SOD3	0.181818
NOS2	PPARGC1B	0.0909091
NOS2	DDIT3	0.0909091
NOS2	RETN	0.0909091
NOS2	NR1I2	0.0181818
NOS2	HIF1A	0.109091
NOS2	VCP	0.0363636
NOS2	JUN	0.4
NOS2	VEGFA	0.363636
NOS2	CYBRD1	0.0909091
CAT	IL1A	0.127273
CAT	CUTA	0.109091
CAT	IL6	0.127273
CAT	OLR1	0.127273
CAT	CYP11A1	0.0363636
CAT	CYP1A1	0.2
CAT	RELA	0.254545
CAT	ABCB1	0.0363636
CAT	CYP2E1	0.2
CAT	CYP1A2	0.2
CAT	SOD1	0.254545
CAT	SOD3	0.181818
CAT	PPARGC1B	0.0909091
CAT	DDIT3	0.0909091
CAT	RETN	0.0909091
CAT	NR1I2	0.0181818
CAT	HIF1A	0.0909091
CAT	VCP	0.0363636
CAT	JUN	0.2
CAT	VEGFA	0.254545
CAT	CYBRD1	0.0909091
IL1A	CUTA	0.0909091
IL1A	IL6	0.127273
IL1A	OLR1	0.127273
IL1A	CYP11A1	0.0363636
IL1A	CYP1A1	0.127273
IL1A	RELA	0.127273
IL1A	ABCB1	0.0181818
IL1A	CYP2E1	0.0909091
IL1A	CYP1A2	0.0909091
IL1A	SOD1	0.127273
IL1A	SOD3	0.127273
IL1A	PPARGC1B	0.0909091
IL1A	DDIT3	0.0909091
IL1A	RETN	0.0909091
IL1A	NR1I2	0.0181818
IL1A	HIF1A	0.0363636
IL1A	VCP	0.0363636
IL1A	JUN	0.127273
IL1A	VEGFA	0.127273
IL1A	CYBRD1	0.0909091
CUTA	IL6	0.0909091
CUTA	OLR1	0.0909091
CUTA	CYP11A1	0.0181818
CUTA	CYP1A1	0.109091
CUTA	RELA	0.109091
CUTA	ABCB1	0.0363636
CUTA	CYP2E1	0.109091
CUTA	CYP1A2	0.109091
CUTA	SOD1	0.109091
CUTA	SOD3	0.109091
CUTA	PPARGC1B	0.0909091
CUTA	DDIT3	0.0545455
CUTA	RETN	0.0909091
CUTA	NR1I2	0.0181818
CUTA	HIF1A	0.0181818
CUTA	VCP	0.0181818
CUTA	JUN	0.109091
CUTA	VEGFA	0.109091
CUTA	CYBRD1	0.0909091
IL6	OLR1	0.127273
IL6	CYP11A1	0.0363636
IL6	CYP1A1	0.127273
IL6	RELA	0.236364
IL6	ABCB1	0.0181818
IL6	CYP2E1	0.0909091
IL6	CYP1A2	0.0909091
IL6	SOD1	0.127273
IL6	SOD3	0.127273
IL6	PPARGC1B	0.0909091
IL6	DDIT3	0.0909091
IL6	RETN	0.0909091
IL6	NR1I2	0.0181818
IL6	HIF1A	0.0363636
IL6	VCP	0.0363636
IL6	JUN	0.236364
IL6	VEGFA	0.236364
IL6	CYBRD1	0.0909091
OLR1	CYP11A1	0.0363636
OLR1	CYP1A1	0.127273
OLR1	RELA	0.127273
OLR1	ABCB1	0.0181818
OLR1	CYP2E1	0.0909091
OLR1	CYP1A2	0.0909091
OLR1	SOD1	0.127273
OLR1	SOD3	0.127273
OLR1	PPARGC1B	0.0909091
OLR1	DDIT3	0.0909091
OLR1	RETN	0.0909091
OLR1	NR1I2	0.0181818
OLR1	HIF1A	0.0363636
OLR1	VCP	0.0363636
OLR1	JUN	0.127273
OLR1	VEGFA	0.127273
OLR1	CYBRD1	0.0909091
CYP11A1	CYP1A1	0.0363636
CYP11A1	RELA	0.0363636
CYP11A1	ABCB1	0.0181818
CYP11A1	CYP2E1	0.0181818
CYP11A1	CYP1A2	0.0181818
CYP11A1	SOD1	0.0363636
CYP11A1	SOD3	0.0363636
CYP11A1	PPARGC1B	0.0181818
CYP11A1	DDIT3	0.0363636
CYP11A1	RETN	0.0181818
CYP11A1	NR1I2	0.0181818
CYP11A1	HIF1A	0.0363636
CYP11A1	VCP	0.0363636
CYP11A1	JUN	0.0363636
CYP11A1	VEGFA	0.0363636
CYP11A1	CYBRD1	0.0181818
CYP1A1	RELA	0.2
CYP1A1	ABCB1	0.0363636
CYP1A1	CYP2E1	0.163636
CYP1A1	CYP1A2	0.163636
CYP1A1	SOD1	0.2
CYP1A1	SOD3	0.181818
CYP1A1	PPARGC1B	0.0909091
CYP1A1	DDIT3	0.0909091
CYP1A1	RETN	0.0909091
CYP1A1	NR1I2	0.0181818
CYP1A1	HIF1A	0.0363636
CYP1A1	VCP	0.0363636
CYP1A1	JUN	0.236364
CYP1A1	VEGFA	0.2
CYP1A1	CYBRD1	0.0909091
RELA	ABCB1	0.0363636
RELA	CYP2E1	0.2
RELA	CYP1A2	0.218182
RELA	SOD1	0.272727
RELA	SOD3	0.181818
RELA	PPARGC1B	0.0909091
RELA	DDIT3	0.0909091
RELA	RETN	0.0909091
RELA	NR1I2	0.0181818
RELA	HIF1A	0.109091
RELA	VCP	0.0363636
RELA	JUN	0.327273
RELA	VEGFA	0.381818
RELA	CYBRD1	0.0909091
ABCB1	CYP2E1	0.0363636
ABCB1	CYP1A2	0.0363636
ABCB1	SOD1	0.0363636
ABCB1	SOD3	0.0363636
ABCB1	PPARGC1B	0.0181818
ABCB1	DDIT3	0.0181818
ABCB1	RETN	0.0181818
ABCB1	NR1I2	0.0181818
ABCB1	HIF1A	0.0181818
ABCB1	VCP	0.0181818
ABCB1	JUN	0.0363636
ABCB1	VEGFA	0.0363636
ABCB1	CYBRD1	0.0181818
CYP2E1	CYP1A2	0.2
CYP2E1	SOD1	0.2
CYP2E1	SOD3	0.145455
CYP2E1	PPARGC1B	0.0909091
CYP2E1	DDIT3	0.0545455
CYP2E1	RETN	0.0909091
CYP2E1	NR1I2	0.0181818
CYP2E1	HIF1A	0.0545455
CYP2E1	VCP	0.0181818
CYP2E1	JUN	0.145455
CYP2E1	VEGFA	0.2
CYP2E1	CYBRD1	0.0909091
CYP1A2	SOD1	0.218182
CYP1A2	SOD3	0.145455
CYP1A2	PPARGC1B	0.0909091
CYP1A2	DDIT3	0.0545455
CYP1A2	RETN	0.0909091
CYP1A2	NR1I2	0.0181818
CYP1A2	HIF1A	0.0727273
CYP1A2	VCP	0.0181818
CYP1A2	JUN	0.163636
CYP1A2	VEGFA	0.218182
CYP1A2	CYBRD1	0.0909091
SOD1	SOD3	0.181818
SOD1	PPARGC1B	0.0909091
SOD1	DDIT3	0.0909091
SOD1	RETN	0.0909091
SOD1	NR1I2	0.0181818
SOD1	HIF1A	0.109091
SOD1	VCP	0.0363636
SOD1	JUN	0.218182
SOD1	VEGFA	0.272727
SOD1	CYBRD1	0.0909091
SOD3	PPARGC1B	0.0909091
SOD3	DDIT3	0.0909091
SOD3	RETN	0.0909091
SOD3	NR1I2	0.0181818
SOD3	HIF1A	0.0363636
SOD3	VCP	0.0363636
SOD3	JUN	0.145455
SOD3	VEGFA	0.181818
SOD3	CYBRD1	0.0909091
PPARGC1B	DDIT3	0.0545455
PPARGC1B	RETN	0.0909091
PPARGC1B	NR1I2	0.0181818
PPARGC1B	HIF1A	0.0181818
PPARGC1B	VCP	0.0181818
PPARGC1B	JUN	0.0909091
PPARGC1B	VEGFA	0.0909091
PPARGC1B	CYBRD1	0.0909091
DDIT3	RETN	0.0545455
DDIT3	NR1I2	0.0181818
DDIT3	HIF1A	0.0363636
DDIT3	VCP	0.0363636
DDIT3	JUN	0.0909091
DDIT3	VEGFA	0.0909091
DDIT3	CYBRD1	0.0545455
RETN	NR1I2	0.0181818
RETN	HIF1A	0.0181818
RETN	VCP	0.0181818
RETN	JUN	0.0909091
RETN	VEGFA	0.0909091
RETN	CYBRD1	0.0909091
NR1I2	HIF1A	0.0181818
NR1I2	VCP	0.0181818
NR1I2	JUN	0.0181818
NR1I2	VEGFA	0.0181818
NR1I2	CYBRD1	0.0181818
HIF1A	VCP	0.0363636
HIF1A	JUN	0.109091
HIF1A	VEGFA	0.109091
HIF1A	CYBRD1	0.0181818
VCP	JUN	0.0363636
VCP	VEGFA	0.0363636
VCP	CYBRD1	0.0181818
JUN	VEGFA	0.327273
JUN	CYBRD1	0.0909091
VEGFA	CYBRD1	0.0909091
TNF	CYP11B1	0.0181818
TNF	MS4A1	0.0727273
TNF	ATM	0.0727273
TNF	NRF1	0.0727273
TNF	CD40LG	0.0727273
TNF	OGG1	0.0727273
TNF	AHSA1	0.163636
CCL2	CYP11B1	0.0181818
CCL2	MS4A1	0.0727273
CCL2	ATM	0.0727273
CCL2	NRF1	0.0727273
CCL2	CD40LG	0.0727273
CCL2	OGG1	0.0727273
CCL2	AHSA1	0.0909091
PTGS2	CYP11B1	0.0181818
PTGS2	MS4A1	0.0727273
PTGS2	ATM	0.0727273
PTGS2	NRF1	0.0727273
PTGS2	CD40LG	0.0727273
PTGS2	OGG1	0.0727273
PTGS2	AHSA1	0.163636
STAR	CYP11B1	0.0181818
STAR	MS4A1	0.0181818
STAR	ATM	0.0181818
STAR	NRF1	0.0181818
STAR	CD40LG	0.0181818
STAR	OGG1	0.0181818
STAR	AHSA1	0.0181818
CYP11B1	TNC	0.0181818
CYP11B1	TH	0.0181818
CYP11B1	MME	0.0181818
CYP11B1	TGFB1	0.0181818
CYP11B1	VCAM1	0.0181818
CYP11B1	SLC11A2	0.0181818
CYP11B1	CASP3	0.0181818
CYP11B1	SLC23A2	0.0181818
CYP11B1	BCL2	0.0181818
CYP11B1	MS4A1	0.0181818
CYP11B1	IL1B	0.0181818
CYP11B1	NOS2	0.0181818
CYP11B1	CAT	0.0181818
CYP11B1	IL1A	0.0181818
CYP11B1	IL6	0.0181818
CYP11B1	OLR1	0.0181818
CYP11B1	CYP11A1	0.0181818
CYP11B1	CYP1A1	0.0181818
CYP11B1	RELA	0.0181818
CYP11B1	SOD1	0.0181818
CYP11B1	ATM	0.0181818
CYP11B1	SOD3	0.0181818
CYP11B1	DDIT3	0.0181818
CYP11B1	NRF1	0.0181818
CYP11B1	HIF1A	0.0181818
CYP11B1	VCP	0.0181818
CYP11B1	CD40LG	0.0181818
CYP11B1	JUN	0.0181818
CYP11B1	VEGFA	0.0181818
CYP11B1	OGG1	0.0181818
CYP11B1	AHSA1	0.0181818
TNC	MS4A1	0.0727273
TNC	ATM	0.0727273
TNC	NRF1	0.0727273
TNC	CD40LG	0.0727273
TNC	OGG1	0.0727273
TNC	AHSA1	0.0727273
TH	MS4A1	0.0727273
TH	ATM	0.0727273
TH	NRF1	0.0727273
TH	CD40LG	0.0727273
TH	OGG1	0.0727273
TH	AHSA1	0.0909091
MME	MS4A1	0.0727273
MME	ATM	0.0727273
MME	NRF1	0.0727273
MME	CD40LG	0.0727273
MME	OGG1	0.0727273
MME	AHSA1	0.145455
TGFB1	MS4A1	0.0727273
TGFB1	ATM	0.0727273
TGFB1	NRF1	0.0727273
TGFB1	CD40LG	0.0727273
TGFB1	OGG1	0.0727273
TGFB1	AHSA1	0.145455
VCAM1	MS4A1	0.0727273
VCAM1	ATM	0.0727273
VCAM1	NRF1	0.0727273
VCAM1	CD40LG	0.0727273
VCAM1	OGG1	0.0727273
VCAM1	AHSA1	0.109091
SLC11A2	MS4A1	0.0727273
SLC11A2	ATM	0.0727273
SLC11A2	NRF1	0.0727273
SLC11A2	CD40LG	0.0727273
SLC11A2	OGG1	0.0727273
SLC11A2	AHSA1	0.0727273
CASP3	MS4A1	0.0727273
CASP3	ATM	0.0727273
CASP3	NRF1	0.0727273
CASP3	CD40LG	0.0727273
CASP3	OGG1	0.0727273
CASP3	AHSA1	0.163636
SLC23A2	MS4A1	0.0727273
SLC23A2	ATM	0.0727273
SLC23A2	NRF1	0.0727273
SLC23A2	CD40LG	0.0727273
SLC23A2	OGG1	0.0727273
SLC23A2	AHSA1	0.0727273
BCL2	MS4A1	0.0363636
BCL2	ATM	0.0363636
BCL2	NRF1	0.0363636
BCL2	CD40LG	0.0363636
BCL2	OGG1	0.0363636
BCL2	AHSA1	0.0545455
MS4A1	IL1B	0.0727273
MS4A1	NOS2	0.0727273
MS4A1	CAT	0.0727273
MS4A1	IL1A	0.0727273
MS4A1	IL6	0.0727273
MS4A1	OLR1	0.0727273
MS4A1	CYP11A1	0.0181818
MS4A1	CYP1A1	0.0727273
MS4A1	RELA	0.0727273
MS4A1	SOD1	0.0727273
MS4A1	ATM	0.0727273
MS4A1	SOD3	0.0727273
MS4A1	DDIT3	0.0545455
MS4A1	NRF1	0.0727273
MS4A1	HIF1A	0.0181818
MS4A1	VCP	0.0181818
MS4A1	CD40LG	0.0727273
MS4A1	JUN	0.0727273
MS4A1	VEGFA	0.0727273
MS4A1	OGG1	0.0727273
MS4A1	AHSA1	0.0727273
IL1B	ATM	0.0727273
IL1B	NRF1	0.0727273
IL1B	CD40LG	0.0727273
IL1B	OGG1	0.0727273
IL1B	AHSA1	0.0909091
NOS2	ATM	0.0727273
NOS2	NRF1	0.0727273
NOS2	CD40LG	0.0727273
NOS2	OGG1	0.0727273
NOS2	AHSA1	0.163636
CAT	ATM	0.0727273
CAT	NRF1	0.0727273
CAT	CD40LG	0.0727273
CAT	OGG1	0.0727273
CAT	AHSA1	0.163636
IL1A	ATM	0.0727273
IL1A	NRF1	0.0727273
IL1A	CD40LG	0.0727273
IL1A	OGG1	0.0727273
IL1A	AHSA1	0.0727273
IL6	ATM	0.0727273
IL6	NRF1	0.0727273
IL6	CD40LG	0.0727273
IL6	OGG1	0.0727273
IL6	AHSA1	0.0727273
OLR1	ATM	0.0727273
OLR1	NRF1	0.0727273
OLR1	CD40LG	0.0727273
OLR1	OGG1	0.0727273
OLR1	AHSA1	0.0727273
CYP11A1	ATM	0.0181818
CYP11A1	NRF1	0.0181818
CYP11A1	CD40LG	0.0181818
CYP11A1	OGG1	0.0181818
CYP11A1	AHSA1	0.0181818
CYP1A1	ATM	0.0727273
CYP1A1	NRF1	0.0727273
CYP1A1	CD40LG	0.0727273
CYP1A1	OGG1	0.0727273
CYP1A1	AHSA1	0.145455
RELA	ATM	0.0727273
RELA	NRF1	0.0727273
RELA	CD40LG	0.0727273
RELA	OGG1	0.0727273
RELA	AHSA1	0.163636
SOD1	ATM	0.0727273
SOD1	NRF1	0.0727273
SOD1	CD40LG	0.0727273
SOD1	OGG1	0.0727273
SOD1	AHSA1	0.163636
ATM	SOD3	0.0727273
ATM	DDIT3	0.0545455
ATM	NRF1	0.0727273
ATM	HIF1A	0.0181818
ATM	VCP	0.0181818
ATM	CD40LG	0.0727273
ATM	JUN	0.0727273
ATM	VEGFA	0.0727273
ATM	OGG1	0.0727273
ATM	AHSA1	0.0727273
SOD3	NRF1	0.0727273
SOD3	CD40LG	0.0727273
SOD3	OGG1	0.0727273
SOD3	AHSA1	0.127273
DDIT3	NRF1	0.0545455
DDIT3	CD40LG	0.0545455
DDIT3	OGG1	0.0545455
DDIT3	AHSA1	0.0545455
NRF1	HIF1A	0.0181818
NRF1	VCP	0.0181818
NRF1	CD40LG	0.0727273
NRF1	JUN	0.0727273
NRF1	VEGFA	0.0727273
NRF1	OGG1	0.0727273
NRF1	AHSA1	0.0727273
HIF1A	CD40LG	0.0181818
HIF1A	OGG1	0.0181818
HIF1A	AHSA1	0.0363636
VCP	CD40LG	0.0181818
VCP	OGG1	0.0181818
VCP	AHSA1	0.0181818
CD40LG	JUN	0.0727273
CD40LG	VEGFA	0.0727273
CD40LG	OGG1	0.0727273
CD40LG	AHSA1	0.0727273
JUN	OGG1	0.0727273
JUN	AHSA1	0.109091
VEGFA	OGG1	0.0727273
VEGFA	AHSA1	0.163636
OGG1	AHSA1	0.0727273
CCL2	ICAM1	0.0727273
TNF	ICAM1	0.181818
PTGS2	ICAM1	0.181818
SLC6A1	CYP11B1	0
SLC6A1	MS4A1	0
SLC6A1	ICAM1	0
SLC6A1	ATM	0
SLC6A1	NRF1	0
SLC6A1	CD40LG	0
SLC6A1	OGG1	0
SLC6A1	AHSA1	0
STAR	ICAM1	0
CYP11B1	CUTA	0
CYP11B1	ICAM1	0
CYP11B1	ABCB1	0
CYP11B1	CYP2E1	0
CYP11B1	CYP1A2	0
CYP11B1	PPARGC1B	0
CYP11B1	RETN	0
CYP11B1	NR1I2	0
CYP11B1	CYBRD1	0
TNC	ICAM1	0.0363636
TH	ICAM1	0.0545455
MME	ICAM1	0.0545455
TGFB1	ICAM1	0.0545455
VCAM1	ICAM1	0.0909091
SLC11A2	ICAM1	0.0363636
CASP3	ICAM1	0.181818
SLC23A2	ICAM1	0.0363636
BCL2	ICAM1	0.145455
MS4A1	CUTA	0.0363636
MS4A1	ICAM1	0.0363636
MS4A1	ABCB1	0
MS4A1	CYP2E1	0.0363636
MS4A1	CYP1A2	0.0363636
MS4A1	PPARGC1B	0.0363636
MS4A1	RETN	0.0363636
MS4A1	NR1I2	0
MS4A1	CYBRD1	0.0363636
IL1B	ICAM1	0.163636
NOS2	ICAM1	0.163636
CAT	ICAM1	0.0909091
IL1A	ICAM1	0.0363636
CUTA	ICAM1	0.0545455
CUTA	ATM	0.0363636
CUTA	NRF1	0.0363636
CUTA	CD40LG	0.0363636
CUTA	OGG1	0.0363636
CUTA	AHSA1	0.0545455
ICAM1	IL6	0.127273
ICAM1	OLR1	0.0363636
ICAM1	CYP11A1	0
ICAM1	CYP1A1	0.0545455
ICAM1	RELA	0.181818
ICAM1	ABCB1	0.0181818
ICAM1	CYP2E1	0.0727273
ICAM1	CYP1A2	0.0727273
ICAM1	SOD1	0.0909091
ICAM1	ATM	0.0363636
ICAM1	SOD3	0.0545455
ICAM1	PPARGC1B	0.0363636
ICAM1	DDIT3	0.0181818
ICAM1	RETN	0.0363636
ICAM1	NRF1	0.0363636
ICAM1	NR1I2	0
ICAM1	HIF1A	0.0363636
ICAM1	VCP	0
ICAM1	CD40LG	0.0363636
ICAM1	JUN	0.181818
ICAM1	VEGFA	0.181818
ICAM1	CYBRD1	0.0363636
ICAM1	OGG1	0.0363636
ICAM1	AHSA1	0.0727273
ABCB1	ATM	0
ABCB1	NRF1	0
ABCB1	CD40LG	0
ABCB1	OGG1	0
ABCB1	AHSA1	0.0181818
CYP2E1	ATM	0.0363636
CYP2E1	NRF1	0.0363636
CYP2E1	CD40LG	0.0363636
CYP2E1	OGG1	0.0363636
CYP2E1	AHSA1	0.127273
CYP1A2	ATM	0.0363636
CYP1A2	NRF1	0.0363636
CYP1A2	CD40LG	0.0363636
CYP1A2	OGG1	0.0363636
CYP1A2	AHSA1	0.127273
ATM	PPARGC1B	0.0363636
ATM	RETN	0.0363636
ATM	NR1I2	0
ATM	CYBRD1	0.0363636
PPARGC1B	NRF1	0.0363636
PPARGC1B	CD40LG	0.0363636
PPARGC1B	OGG1	0.0363636
PPARGC1B	AHSA1	0.0363636
RETN	NRF1	0.0363636
RETN	CD40LG	0.0363636
RETN	OGG1	0.0363636
RETN	AHSA1	0.0363636
NRF1	NR1I2	0
NRF1	CYBRD1	0.0363636
NR1I2	CD40LG	0
NR1I2	OGG1	0
NR1I2	AHSA1	0
CD40LG	CYBRD1	0.0363636
CYBRD1	OGG1	0.0363636
CYBRD1	AHSA1	0.0363636
PTGS2	MMP2	0.2
MMP9	MMP2	0.0909091
PTGS2	MMP9	0.236364
OK/SW-CL.35	CYP3A4	0.0181818
OK/SW-CL.35	PPARA	0.0181818
OK/SW-CL.35	CAV1	0.0181818
OK/SW-CL.35	TNF	0.0181818
OK/SW-CL.35	CCL2	0.0181818
OK/SW-CL.35	PTGS2	0.0181818
OK/SW-CL.35	TNC	0.0181818
OK/SW-CL.35	TH	0.0181818
OK/SW-CL.35	MME	0.0181818
OK/SW-CL.35	GJA1	0.0181818
OK/SW-CL.35	HP	0.0181818
OK/SW-CL.35	MMP2	0.0181818
OK/SW-CL.35	TGFB1	0.0181818
OK/SW-CL.35	CTNNB1	0.0181818
OK/SW-CL.35	SLC11A2	0.0181818
OK/SW-CL.35	VCAM1	0.0181818
OK/SW-CL.35	AKT1	0.0181818
OK/SW-CL.35	CASP3	0.0181818
OK/SW-CL.35	APOB	0.0181818
OK/SW-CL.35	CTNNB	0.0181818
OK/SW-CL.35	SLC23A2	0.0181818
OK/SW-CL.35	BCL2	0.0181818
OK/SW-CL.35	HMOX1	0.0181818
OK/SW-CL.35	CASP8	0.0181818
OK/SW-CL.35	IL1B	0.0181818
OK/SW-CL.35	NOS3	0.0181818
OK/SW-CL.35	NOS2	0.0181818
OK/SW-CL.35	CAT	0.0181818
OK/SW-CL.35	MYC	0.0181818
OK/SW-CL.35	IL1A	0.0181818
OK/SW-CL.35	CUTA	0.0181818
OK/SW-CL.35	LPL	0.0181818
OK/SW-CL.35	IL6	0.0181818
OK/SW-CL.35	OLR1	0.0181818
OK/SW-CL.35	CYP1A1	0.0181818
OK/SW-CL.35	RELA	0.0181818
OK/SW-CL.35	CYP2E1	0.0181818
OK/SW-CL.35	CYP1A2	0.0181818
OK/SW-CL.35	SOD1	0.0181818
OK/SW-CL.35	SOD3	0.0181818
OK/SW-CL.35	PPARGC1B	0.0181818
OK/SW-CL.35	RETN	0.0181818
OK/SW-CL.35	F3	0.0181818
OK/SW-CL.35	JUN	0.0181818
OK/SW-CL.35	VEGFA	0.0181818
OK/SW-CL.35	CYBRD1	0.0181818
CYP3A4	PPARA	0.0181818
CYP3A4	CAV1	0.0181818
CYP3A4	TNF	0.0181818
CYP3A4	CCL2	0.0181818
CYP3A4	PTGS2	0.0181818
CYP3A4	TNC	0.0181818
CYP3A4	TH	0.0181818
CYP3A4	MME	0.0181818
CYP3A4	GJA1	0.0181818
CYP3A4	HP	0.0181818
CYP3A4	MMP2	0.0181818
CYP3A4	TGFB1	0.0181818
CYP3A4	CTNNB1	0.0181818
CYP3A4	SLC11A2	0.0181818
CYP3A4	VCAM1	0.0181818
CYP3A4	AKT1	0.0181818
CYP3A4	CASP3	0.0181818
CYP3A4	APOB	0.0181818
CYP3A4	CTNNB	0.0181818
CYP3A4	SLC23A2	0.0181818
CYP3A4	BCL2	0.0181818
CYP3A4	HMOX1	0.0181818
CYP3A4	CASP8	0.0181818
CYP3A4	IL1B	0.0181818
CYP3A4	NOS3	0.0181818
CYP3A4	NOS2	0.0181818
CYP3A4	CAT	0.0181818
CYP3A4	MYC	0.0181818
CYP3A4	IL1A	0.0181818
CYP3A4	CUTA	0.0181818
CYP3A4	LPL	0.0181818
CYP3A4	IL6	0.0181818
CYP3A4	OLR1	0.0181818
CYP3A4	CYP1A1	0.0181818
CYP3A4	RELA	0.0181818
CYP3A4	CYP2E1	0.0181818
CYP3A4	CYP1A2	0.0181818
CYP3A4	SOD1	0.0181818
CYP3A4	SOD3	0.0181818
CYP3A4	PPARGC1B	0.0181818
CYP3A4	RETN	0.0181818
CYP3A4	F3	0.0181818
CYP3A4	JUN	0.0181818
CYP3A4	VEGFA	0.0181818
CYP3A4	CYBRD1	0.0181818
PPARA	CAV1	0.0181818
PPARA	TNF	0.0181818
PPARA	CCL2	0.0181818
PPARA	PTGS2	0.0181818
PPARA	TNC	0.0181818
PPARA	TH	0.0181818
PPARA	MME	0.0181818
PPARA	GJA1	0.0181818
PPARA	HP	0.0181818
PPARA	MMP2	0.0181818
PPARA	TGFB1	0.0181818
PPARA	CTNNB1	0.0181818
PPARA	SLC11A2	0.0181818
PPARA	VCAM1	0.0181818
PPARA	AKT1	0.0181818
PPARA	CASP3	0.0181818
PPARA	APOB	0.0181818
PPARA	CTNNB	0.0181818
PPARA	SLC23A2	0.0181818
PPARA	BCL2	0.0181818
PPARA	HMOX1	0.0181818
PPARA	CASP8	0.0181818
PPARA	IL1B	0.0181818
PPARA	NOS3	0.0181818
PPARA	NOS2	0.0181818
PPARA	CAT	0.0181818
PPARA	MYC	0.0181818
PPARA	IL1A	0.0181818
PPARA	CUTA	0.0181818
PPARA	LPL	0.0181818
PPARA	IL6	0.0181818
PPARA	OLR1	0.0181818
PPARA	CYP1A1	0.0181818
PPARA	RELA	0.0181818
PPARA	CYP2E1	0.0181818
PPARA	CYP1A2	0.0181818
PPARA	SOD1	0.0181818
PPARA	SOD3	0.0181818
PPARA	PPARGC1B	0.0181818
PPARA	RETN	0.0181818
PPARA	F3	0.0181818
PPARA	JUN	0.0181818
PPARA	VEGFA	0.0181818
PPARA	CYBRD1	0.0181818
CAV1	TNF	0.0181818
CAV1	CCL2	0.0181818
CAV1	PTGS2	0.0181818
CAV1	TNC	0.0181818
CAV1	TH	0.0181818
CAV1	MME	0.0181818
CAV1	GJA1	0.0181818
CAV1	HP	0.0181818
CAV1	MMP2	0.0181818
CAV1	TGFB1	0.0181818
CAV1	CTNNB1	0.0181818
CAV1	SLC11A2	0.0181818
CAV1	VCAM1	0.0181818
CAV1	AKT1	0.0181818
CAV1	CASP3	0.0181818
CAV1	APOB	0.0181818
CAV1	CTNNB	0.0181818
CAV1	SLC23A2	0.0181818
CAV1	BCL2	0.0181818
CAV1	HMOX1	0.0181818
CAV1	CASP8	0.0181818
CAV1	IL1B	0.0181818
CAV1	NOS3	0.0181818
CAV1	NOS2	0.0181818
CAV1	CAT	0.0181818
CAV1	MYC	0.0181818
CAV1	IL1A	0.0181818
CAV1	CUTA	0.0181818
CAV1	LPL	0.0181818
CAV1	IL6	0.0181818
CAV1	OLR1	0.0181818
CAV1	CYP1A1	0.0181818
CAV1	RELA	0.0181818
CAV1	CYP2E1	0.0181818
CAV1	CYP1A2	0.0181818
CAV1	SOD1	0.0181818
CAV1	SOD3	0.0181818
CAV1	PPARGC1B	0.0181818
CAV1	RETN	0.0181818
CAV1	F3	0.0181818
CAV1	JUN	0.0181818
CAV1	VEGFA	0.0181818
CAV1	CYBRD1	0.0181818
TNF	GJA1	0.0909091
TNF	HP	0.0181818
TNF	MMP2	0.109091
TNF	CTNNB1	0.0181818
TNF	AKT1	0.163636
TNF	APOB	0.0181818
TNF	CTNNB	0.0181818
TNF	HMOX1	0.0909091
TNF	CASP8	0.127273
TNF	NOS3	0.181818
TNF	MYC	0.145455
TNF	LPL	0.0181818
TNF	F3	0.0909091
CCL2	GJA1	0.0909091
CCL2	HP	0.0181818
CCL2	MMP2	0.0727273
CCL2	CTNNB1	0.0181818
CCL2	AKT1	0.0909091
CCL2	APOB	0.0181818
CCL2	CTNNB	0.0181818
CCL2	HMOX1	0.0909091
CCL2	CASP8	0.0181818
CCL2	NOS3	0.0181818
CCL2	MYC	0.0181818
CCL2	LPL	0.0181818
CCL2	F3	0.0909091
PTGS2	GJA1	0.0909091
PTGS2	HP	0.0181818
PTGS2	CTNNB1	0.0181818
PTGS2	AKT1	0.163636
PTGS2	APOB	0.0181818
PTGS2	CTNNB	0.0181818
PTGS2	HMOX1	0.0909091
PTGS2	CASP8	0.127273
PTGS2	NOS3	0.181818
PTGS2	MYC	0.145455
PTGS2	LPL	0.0181818
PTGS2	F3	0.0909091
TNC	GJA1	0.0181818
TNC	HP	0.0181818
TNC	MMP2	0.0181818
TNC	CTNNB1	0.0181818
TNC	AKT1	0.0181818
TNC	APOB	0.0181818
TNC	CTNNB	0.0181818
TNC	HMOX1	0.0181818
TNC	CASP8	0.0181818
TNC	NOS3	0.0181818
TNC	MYC	0.0181818
TNC	LPL	0.0181818
TNC	F3	0.0181818
TH	GJA1	0.0727273
TH	HP	0.0181818
TH	MMP2	0.0727273
TH	CTNNB1	0.0181818
TH	AKT1	0.0727273
TH	APOB	0.0181818
TH	CTNNB	0.0181818
TH	HMOX1	0.109091
TH	CASP8	0.0181818
TH	NOS3	0.0181818
TH	MYC	0.0181818
TH	LPL	0.0181818
TH	F3	0.0727273
MME	GJA1	0.0181818
MME	HP	0.0181818
MME	MMP2	0.0181818
MME	CTNNB1	0.0181818
MME	AKT1	0.0909091
MME	APOB	0.0181818
MME	CTNNB	0.0181818
MME	HMOX1	0.0181818
MME	CASP8	0.0181818
MME	NOS3	0.0909091
MME	MYC	0.0363636
MME	LPL	0.0181818
MME	F3	0.0181818
GJA1	HP	0.0181818
GJA1	MMP2	0.0727273
GJA1	TGFB1	0.0181818
GJA1	CTNNB1	0.0181818
GJA1	SLC11A2	0.0181818
GJA1	VCAM1	0.0909091
GJA1	AKT1	0.0909091
GJA1	CASP3	0.0909091
GJA1	APOB	0.0181818
GJA1	CTNNB	0.0181818
GJA1	SLC23A2	0.0181818
GJA1	BCL2	0.0909091
GJA1	HMOX1	0.0909091
GJA1	CASP8	0.0181818
GJA1	IL1B	0.0909091
GJA1	NOS3	0.0181818
GJA1	NOS2	0.0909091
GJA1	CAT	0.0727273
GJA1	MYC	0.0181818
GJA1	IL1A	0.0181818
GJA1	CUTA	0.0181818
GJA1	LPL	0.0181818
GJA1	IL6	0.0181818
GJA1	OLR1	0.0181818
GJA1	CYP1A1	0.0181818
GJA1	RELA	0.0909091
GJA1	CYP2E1	0.0545455
GJA1	CYP1A2	0.0727273
GJA1	SOD1	0.0909091
GJA1	SOD3	0.0181818
GJA1	PPARGC1B	0.0181818
GJA1	RETN	0.0181818
GJA1	F3	0.0909091
GJA1	JUN	0.0909091
GJA1	VEGFA	0.0909091
GJA1	CYBRD1	0.0181818
HP	MMP2	0.0181818
HP	TGFB1	0.0181818
HP	CTNNB1	0.0181818
HP	SLC11A2	0.0181818
HP	VCAM1	0.0181818
HP	AKT1	0.0181818
HP	CASP3	0.0181818
HP	APOB	0.0181818
HP	CTNNB	0.0181818
HP	SLC23A2	0.0181818
HP	BCL2	0.0181818
HP	HMOX1	0.0181818
HP	CASP8	0.0181818
HP	IL1B	0.0181818
HP	NOS3	0.0181818
HP	NOS2	0.0181818
HP	CAT	0.0181818
HP	MYC	0.0181818
HP	IL1A	0.0181818
HP	CUTA	0.0181818
HP	LPL	0.0181818
HP	IL6	0.0181818
HP	OLR1	0.0181818
HP	CYP1A1	0.0181818
HP	RELA	0.0181818
HP	CYP2E1	0.0181818
HP	CYP1A2	0.0181818
HP	SOD1	0.0181818
HP	SOD3	0.0181818
HP	PPARGC1B	0.0181818
HP	RETN	0.0181818
HP	F3	0.0181818
HP	JUN	0.0181818
HP	VEGFA	0.0181818
HP	CYBRD1	0.0181818
MMP2	TGFB1	0.0181818
MMP2	CTNNB1	0.0181818
MMP2	SLC11A2	0.0181818
MMP2	VCAM1	0.0727273
MMP2	AKT1	0.0727273
MMP2	CASP3	0.109091
MMP2	APOB	0.0181818
MMP2	CTNNB	0.0181818
MMP2	SLC23A2	0.0181818
MMP2	BCL2	0.109091
MMP2	HMOX1	0.0727273
MMP2	CASP8	0.0545455
MMP2	IL1B	0.109091
MMP2	NOS3	0.0545455
MMP2	NOS2	0.109091
MMP2	CAT	0.0545455
MMP2	MYC	0.0181818
MMP2	IL1A	0.0181818
MMP2	CUTA	0.0181818
MMP2	LPL	0.0181818
MMP2	IL6	0.0545455
MMP2	OLR1	0.0181818
MMP2	CYP1A1	0.0181818
MMP2	RELA	0.109091
MMP2	CYP2E1	0.0545455
MMP2	CYP1A2	0.0727273
MMP2	SOD1	0.0727273
MMP2	SOD3	0.0181818
MMP2	PPARGC1B	0.0181818
MMP2	RETN	0.0181818
MMP2	F3	0.0727273
MMP2	JUN	0.109091
MMP2	VEGFA	0.109091
MMP2	CYBRD1	0.0181818
TGFB1	CTNNB1	0.0181818
TGFB1	AKT1	0.0909091
TGFB1	APOB	0.0181818
TGFB1	CTNNB	0.0181818
TGFB1	HMOX1	0.0181818
TGFB1	CASP8	0.0181818
TGFB1	NOS3	0.0909091
TGFB1	MYC	0.145455
TGFB1	LPL	0.0181818
TGFB1	F3	0.0181818
CTNNB1	SLC11A2	0.0181818
CTNNB1	VCAM1	0.0181818
CTNNB1	AKT1	0.0181818
CTNNB1	CASP3	0.0181818
CTNNB1	APOB	0.0181818
CTNNB1	CTNNB	0.0181818
CTNNB1	SLC23A2	0.0181818
CTNNB1	BCL2	0.0181818
CTNNB1	HMOX1	0.0181818
CTNNB1	CASP8	0.0181818
CTNNB1	IL1B	0.0181818
CTNNB1	NOS3	0.0181818
CTNNB1	NOS2	0.0181818
CTNNB1	CAT	0.0181818
CTNNB1	MYC	0.0181818
CTNNB1	IL1A	0.0181818
CTNNB1	CUTA	0.0181818
CTNNB1	LPL	0.0181818
CTNNB1	IL6	0.0181818
CTNNB1	OLR1	0.0181818
CTNNB1	CYP1A1	0.0181818
CTNNB1	RELA	0.0181818
CTNNB1	CYP2E1	0.0181818
CTNNB1	CYP1A2	0.0181818
CTNNB1	SOD1	0.0181818
CTNNB1	SOD3	0.0181818
CTNNB1	PPARGC1B	0.0181818
CTNNB1	RETN	0.0181818
CTNNB1	F3	0.0181818
CTNNB1	JUN	0.0181818
CTNNB1	VEGFA	0.0181818
CTNNB1	CYBRD1	0.0181818
SLC11A2	AKT1	0.0181818
SLC11A2	APOB	0.0181818
SLC11A2	CTNNB	0.0181818
SLC11A2	HMOX1	0.0181818
SLC11A2	CASP8	0.0181818
SLC11A2	NOS3	0.0181818
SLC11A2	MYC	0.0181818
SLC11A2	LPL	0.0181818
SLC11A2	F3	0.0181818
VCAM1	AKT1	0.109091
VCAM1	APOB	0.0181818
VCAM1	CTNNB	0.0181818
VCAM1	HMOX1	0.0909091
VCAM1	CASP8	0.0181818
VCAM1	NOS3	0.0363636
VCAM1	MYC	0.0363636
VCAM1	LPL	0.0181818
VCAM1	F3	0.0909091
AKT1	CASP3	0.163636
AKT1	APOB	0.0181818
AKT1	CTNNB	0.0181818
AKT1	SLC23A2	0.0181818
AKT1	BCL2	0.0909091
AKT1	HMOX1	0.0909091
AKT1	CASP8	0.0181818
AKT1	IL1B	0.0909091
AKT1	NOS3	0.0909091
AKT1	NOS2	0.163636
AKT1	CAT	0.145455
AKT1	MYC	0.0363636
AKT1	IL1A	0.0181818
AKT1	CUTA	0.0363636
AKT1	LPL	0.0181818
AKT1	IL6	0.0181818
AKT1	OLR1	0.0181818
AKT1	CYP1A1	0.0909091
AKT1	RELA	0.163636
AKT1	CYP2E1	0.127273
AKT1	CYP1A2	0.145455
AKT1	SOD1	0.163636
AKT1	SOD3	0.0727273
AKT1	PPARGC1B	0.0181818
AKT1	RETN	0.0181818
AKT1	F3	0.0909091
AKT1	JUN	0.109091
AKT1	VEGFA	0.163636
AKT1	CYBRD1	0.0181818
CASP3	APOB	0.0181818
CASP3	CTNNB	0.0181818
CASP3	HMOX1	0.236364
CASP3	CASP8	0.127273
CASP3	NOS3	0.181818
CASP3	MYC	0.145455
CASP3	LPL	0.0181818
CASP3	F3	0.0909091
APOB	CTNNB	0.0181818
APOB	SLC23A2	0.0181818
APOB	BCL2	0.0181818
APOB	HMOX1	0.0181818
APOB	CASP8	0.0181818
APOB	IL1B	0.0181818
APOB	NOS3	0.0181818
APOB	NOS2	0.0181818
APOB	CAT	0.0181818
APOB	MYC	0.0181818
APOB	IL1A	0.0181818
APOB	CUTA	0.0181818
APOB	LPL	0.0181818
APOB	IL6	0.0181818
APOB	OLR1	0.0181818
APOB	CYP1A1	0.0181818
APOB	RELA	0.0181818
APOB	CYP2E1	0.0181818
APOB	CYP1A2	0.0181818
APOB	SOD1	0.0181818
APOB	SOD3	0.0181818
APOB	PPARGC1B	0.0181818
APOB	RETN	0.0181818
APOB	F3	0.0181818
APOB	JUN	0.0181818
APOB	VEGFA	0.0181818
APOB	CYBRD1	0.0181818
CTNNB	SLC23A2	0.0181818
CTNNB	BCL2	0.0181818
CTNNB	HMOX1	0.0181818
CTNNB	CASP8	0.0181818
CTNNB	IL1B	0.0181818
CTNNB	NOS3	0.0181818
CTNNB	NOS2	0.0181818
CTNNB	CAT	0.0181818
CTNNB	MYC	0.0181818
CTNNB	IL1A	0.0181818
CTNNB	CUTA	0.0181818
CTNNB	LPL	0.0181818
CTNNB	IL6	0.0181818
CTNNB	OLR1	0.0181818
CTNNB	CYP1A1	0.0181818
CTNNB	RELA	0.0181818
CTNNB	CYP2E1	0.0181818
CTNNB	CYP1A2	0.0181818
CTNNB	SOD1	0.0181818
CTNNB	SOD3	0.0181818
CTNNB	PPARGC1B	0.0181818
CTNNB	RETN	0.0181818
CTNNB	F3	0.0181818
CTNNB	JUN	0.0181818
CTNNB	VEGFA	0.0181818
CTNNB	CYBRD1	0.0181818
SLC23A2	HMOX1	0.0181818
SLC23A2	CASP8	0.0181818
SLC23A2	NOS3	0.0181818
SLC23A2	MYC	0.0181818
SLC23A2	LPL	0.0181818
SLC23A2	F3	0.0181818
BCL2	HMOX1	0.236364
BCL2	CASP8	0.127273
BCL2	NOS3	0.109091
BCL2	MYC	0.0181818
BCL2	LPL	0.0181818
BCL2	F3	0.0909091
HMOX1	CASP8	0.0181818
HMOX1	IL1B	0.0909091
HMOX1	NOS3	0.0181818
HMOX1	NOS2	0.127273
HMOX1	CAT	0.0727273
HMOX1	MYC	0.0181818
HMOX1	IL1A	0.0181818
HMOX1	CUTA	0.0181818
HMOX1	LPL	0.0181818
HMOX1	IL6	0.0181818
HMOX1	OLR1	0.0181818
HMOX1	CYP1A1	0.0181818
HMOX1	RELA	0.0909091
HMOX1	CYP2E1	0.0545455
HMOX1	CYP1A2	0.0727273
HMOX1	SOD1	0.236364
HMOX1	SOD3	0.0181818
HMOX1	PPARGC1B	0.0181818
HMOX1	RETN	0.0181818
HMOX1	F3	0.0909091
HMOX1	JUN	0.0909091
HMOX1	VEGFA	0.0909091
HMOX1	CYBRD1	0.0181818
CASP8	IL1B	0.127273
CASP8	NOS3	0.109091
CASP8	NOS2	0.109091
CASP8	CAT	0.0181818
CASP8	MYC	0.0181818
CASP8	IL1A	0.0181818
CASP8	CUTA	0.0181818
CASP8	LPL	0.0181818
CASP8	IL6	0.127273
CASP8	OLR1	0.0181818
CASP8	CYP1A1	0.0181818
CASP8	RELA	0.127273
CASP8	CYP2E1	0.0181818
CASP8	CYP1A2	0.0181818
CASP8	SOD1	0.0181818
CASP8	SOD3	0.0181818
CASP8	PPARGC1B	0.0181818
CASP8	RETN	0.0181818
CASP8	F3	0.0181818
CASP8	JUN	0.127273
CASP8	VEGFA	0.127273
CASP8	CYBRD1	0.0181818
IL1B	NOS3	0.109091
IL1B	MYC	0.109091
IL1B	LPL	0.0181818
IL1B	F3	0.0909091
NOS3	NOS2	0.181818
NOS3	CAT	0.0909091
NOS3	MYC	0.0363636
NOS3	IL1A	0.0181818
NOS3	CUTA	0.0363636
NOS3	LPL	0.0181818
NOS3	IL6	0.109091
NOS3	OLR1	0.0181818
NOS3	CYP1A1	0.0909091
NOS3	RELA	0.181818
NOS3	CYP2E1	0.0909091
NOS3	CYP1A2	0.0909091
NOS3	SOD1	0.0909091
NOS3	SOD3	0.0727273
NOS3	PPARGC1B	0.0181818
NOS3	RETN	0.0181818
NOS3	F3	0.0181818
NOS3	JUN	0.127273
NOS3	VEGFA	0.181818
NOS3	CYBRD1	0.0181818
NOS2	MYC	0.127273
NOS2	LPL	0.0181818
NOS2	F3	0.0909091
CAT	MYC	0.0363636
CAT	LPL	0.0181818
CAT	F3	0.0727273
MYC	IL1A	0.0181818
MYC	CUTA	0.0363636
MYC	LPL	0.0181818
MYC	IL6	0.0181818
MYC	OLR1	0.0181818
MYC	CYP1A1	0.127273
MYC	RELA	0.0363636
MYC	CYP2E1	0.0363636
MYC	CYP1A2	0.0363636
MYC	SOD1	0.0363636
MYC	SOD3	0.0363636
MYC	PPARGC1B	0.0181818
MYC	RETN	0.0181818
MYC	F3	0.0181818
MYC	JUN	0.145455
MYC	VEGFA	0.0363636
MYC	CYBRD1	0.0181818
IL1A	LPL	0.0181818
IL1A	F3	0.0181818
CUTA	LPL	0.0181818
CUTA	F3	0.0181818
LPL	IL6	0.0181818
LPL	OLR1	0.0181818
LPL	CYP1A1	0.0181818
LPL	RELA	0.0181818
LPL	CYP2E1	0.0181818
LPL	CYP1A2	0.0181818
LPL	SOD1	0.0181818
LPL	SOD3	0.0181818
LPL	PPARGC1B	0.0181818
LPL	RETN	0.0181818
LPL	F3	0.0181818
LPL	JUN	0.0181818
LPL	VEGFA	0.0181818
LPL	CYBRD1	0.0181818
IL6	F3	0.0181818
OLR1	F3	0.0181818
CYP1A1	F3	0.0181818
RELA	F3	0.0909091
CYP2E1	F3	0.0545455
CYP1A2	F3	0.0727273
SOD1	F3	0.0909091
SOD3	F3	0.0181818
PPARGC1B	F3	0.0181818
RETN	F3	0.0181818
F3	JUN	0.0909091
F3	VEGFA	0.0909091
F3	CYBRD1	0.0181818
CYP3A4	CASP7	0
CYP3A4	MS4A1	0
CYP3A4	ICAM1	0
CYP3A4	PPARGC1A	0
CYP3A4	CD40LG	0
CYP3A4	ALB	0
CYP3A4	GUCY2F	0
CYP3A4	ATM	0
CYP3A4	NRF1	0
CYP3A4	OGG1	0
CYP3A4	AHSA1	0
OK/SW-CL.35	CASP7	0
OK/SW-CL.35	MS4A1	0
OK/SW-CL.35	ICAM1	0
OK/SW-CL.35	PPARGC1A	0
OK/SW-CL.35	CD40LG	0
OK/SW-CL.35	ALB	0
OK/SW-CL.35	GUCY2F	0
OK/SW-CL.35	ATM	0
OK/SW-CL.35	NRF1	0
OK/SW-CL.35	OGG1	0
OK/SW-CL.35	AHSA1	0
PPARA	CASP7	0
PPARA	MS4A1	0
PPARA	ICAM1	0
PPARA	PPARGC1A	0
PPARA	CD40LG	0
PPARA	ALB	0
PPARA	GUCY2F	0
PPARA	ATM	0
PPARA	NRF1	0
PPARA	OGG1	0
PPARA	AHSA1	0
PTGS2	CASP7	0
PTGS2	PPARGC1A	0
PTGS2	ALB	0
PTGS2	GUCY2F	0.0181818
GJA1	CASP7	0
GJA1	MS4A1	0
GJA1	ICAM1	0.0363636
GJA1	PPARGC1A	0
GJA1	CD40LG	0
GJA1	ALB	0
GJA1	GUCY2F	0
GJA1	ATM	0
GJA1	NRF1	0
GJA1	OGG1	0
GJA1	AHSA1	0.0181818
HP	CASP7	0
HP	MS4A1	0
HP	ICAM1	0
HP	PPARGC1A	0
HP	CD40LG	0
HP	ALB	0
HP	GUCY2F	0
HP	ATM	0
HP	NRF1	0
HP	OGG1	0
HP	AHSA1	0
MMP2	CASP7	0
MMP2	MS4A1	0
MMP2	ICAM1	0.0363636
MMP2	PPARGC1A	0
MMP2	CD40LG	0
MMP2	ALB	0
MMP2	GUCY2F	0
MMP2	ATM	0
MMP2	NRF1	0
MMP2	OGG1	0
MMP2	AHSA1	0.0181818
TGFB1	CASP7	0
TGFB1	PPARGC1A	0
TGFB1	ALB	0
TGFB1	GUCY2F	0.0181818
CTNNB1	CASP7	0
CTNNB1	MS4A1	0
CTNNB1	ICAM1	0
CTNNB1	PPARGC1A	0
CTNNB1	CD40LG	0
CTNNB1	ALB	0
CTNNB1	GUCY2F	0
CTNNB1	ATM	0
CTNNB1	NRF1	0
CTNNB1	OGG1	0
CTNNB1	AHSA1	0
AKT1	CASP7	0
AKT1	MS4A1	0
AKT1	ICAM1	0.0545455
AKT1	PPARGC1A	0
AKT1	CD40LG	0
AKT1	ALB	0
AKT1	GUCY2F	0
AKT1	ATM	0
AKT1	NRF1	0
AKT1	OGG1	0
AKT1	AHSA1	0.0909091
APOB	CASP7	0
APOB	MS4A1	0
APOB	ICAM1	0
APOB	PPARGC1A	0
APOB	CD40LG	0
APOB	ALB	0
APOB	GUCY2F	0
APOB	ATM	0
APOB	NRF1	0
APOB	OGG1	0
APOB	AHSA1	0
CASP3	CASP7	0
CASP3	PPARGC1A	0
CASP3	ALB	0
CASP3	GUCY2F	0.0181818
SLC23A2	CASP7	0
SLC23A2	PPARGC1A	0
SLC23A2	ALB	0
SLC23A2	GUCY2F	0.0181818
HMOX1	CASP7	0
HMOX1	MS4A1	0
HMOX1	ICAM1	0.0363636
HMOX1	PPARGC1A	0
HMOX1	CD40LG	0
HMOX1	ALB	0
HMOX1	GUCY2F	0
HMOX1	ATM	0
HMOX1	NRF1	0
HMOX1	OGG1	0
HMOX1	AHSA1	0.0181818
CASP7	CASP8	0
CASP7	MS4A1	0
CASP7	IL1B	0
CASP7	NOS3	0
CASP7	CAT	0
CASP7	NOS2	0
CASP7	MYC	0
CASP7	IL1A	0
CASP7	CUTA	0
CASP7	ICAM1	0
CASP7	CYP1A1	0
CASP7	RELA	0
CASP7	CYP1A2	0
CASP7	CYP2E1	0
CASP7	PPARGC1A	0
CASP7	PPARGC1B	0
CASP7	RETN	0
CASP7	CD40LG	0
CASP7	JUN	0
CASP7	F3	0
CASP7	VEGFA	0
CASP7	CYBRD1	0
CASP7	CAV1	0
CASP7	CCL2	0
CASP7	TNF	0
CASP7	TNC	0
CASP7	TH	0
CASP7	MME	0
CASP7	VCAM1	0
CASP7	SLC11A2	0
CASP7	ALB	0
CASP7	CTNNB	0
CASP7	BCL2	0
CASP7	GUCY2F	0
CASP7	LPL	0
CASP7	IL6	0
CASP7	OLR1	0
CASP7	SOD1	0
CASP7	SOD3	0
CASP7	ATM	0
CASP7	NRF1	0
CASP7	OGG1	0
CASP7	AHSA1	0
CASP8	MS4A1	0
CASP8	ICAM1	0.0909091
CASP8	PPARGC1A	0
CASP8	CD40LG	0
CASP8	ALB	0
CASP8	GUCY2F	0
CASP8	ATM	0
CASP8	NRF1	0
CASP8	OGG1	0
CASP8	AHSA1	0
MS4A1	NOS3	0
MS4A1	MYC	0
MS4A1	PPARGC1A	0
MS4A1	F3	0
MS4A1	CAV1	0
MS4A1	ALB	0
MS4A1	CTNNB	0
MS4A1	GUCY2F	0.0181818
MS4A1	LPL	0
IL1B	PPARGC1A	0
IL1B	ALB	0
IL1B	GUCY2F	0.0181818
NOS3	ICAM1	0.0909091
NOS3	PPARGC1A	0
NOS3	CD40LG	0
NOS3	ALB	0
NOS3	GUCY2F	0
NOS3	ATM	0
NOS3	NRF1	0
NOS3	OGG1	0
NOS3	AHSA1	0.0727273
CAT	PPARGC1A	0
CAT	ALB	0
CAT	GUCY2F	0.0181818
NOS2	PPARGC1A	0
NOS2	ALB	0
NOS2	GUCY2F	0.0181818
MYC	ICAM1	0.0181818
MYC	PPARGC1A	0
MYC	CD40LG	0
MYC	ALB	0
MYC	GUCY2F	0
MYC	ATM	0
MYC	NRF1	0
MYC	OGG1	0
MYC	AHSA1	0.0181818
IL1A	PPARGC1A	0
IL1A	ALB	0
IL1A	GUCY2F	0.0181818
CUTA	PPARGC1A	0
CUTA	ALB	0
CUTA	GUCY2F	0.0181818
ICAM1	PPARGC1A	0
ICAM1	F3	0.0363636
ICAM1	CAV1	0
ICAM1	ALB	0
ICAM1	CTNNB	0
ICAM1	GUCY2F	0.0181818
ICAM1	LPL	0
CYP1A1	PPARGC1A	0
CYP1A1	ALB	0
CYP1A1	GUCY2F	0.0181818
RELA	PPARGC1A	0
RELA	ALB	0
RELA	GUCY2F	0.0181818
CYP1A2	PPARGC1A	0
CYP1A2	ALB	0
CYP1A2	GUCY2F	0.0181818
CYP2E1	PPARGC1A	0
CYP2E1	ALB	0
CYP2E1	GUCY2F	0.0181818
PPARGC1A	PPARGC1B	0
PPARGC1A	RETN	0
PPARGC1A	CD40LG	0
PPARGC1A	JUN	0
PPARGC1A	F3	0
PPARGC1A	VEGFA	0
PPARGC1A	CYBRD1	0
PPARGC1A	CAV1	0
PPARGC1A	CCL2	0
PPARGC1A	TNF	0
PPARGC1A	TNC	0
PPARGC1A	TH	0
PPARGC1A	MME	0
PPARGC1A	VCAM1	0
PPARGC1A	SLC11A2	0
PPARGC1A	ALB	0
PPARGC1A	CTNNB	0
PPARGC1A	BCL2	0
PPARGC1A	GUCY2F	0
PPARGC1A	LPL	0
PPARGC1A	IL6	0
PPARGC1A	OLR1	0
PPARGC1A	SOD1	0
PPARGC1A	SOD3	0
PPARGC1A	ATM	0
PPARGC1A	NRF1	0
PPARGC1A	OGG1	0
PPARGC1A	AHSA1	0
PPARGC1B	ALB	0
PPARGC1B	GUCY2F	0.0181818
RETN	ALB	0
RETN	GUCY2F	0.0181818
CD40LG	F3	0
CD40LG	CAV1	0
CD40LG	ALB	0
CD40LG	CTNNB	0
CD40LG	GUCY2F	0.0181818
CD40LG	LPL	0
JUN	ALB	0
JUN	GUCY2F	0.0181818
F3	ALB	0
F3	GUCY2F	0
F3	ATM	0
F3	NRF1	0
F3	OGG1	0
F3	AHSA1	0.0181818
VEGFA	ALB	0
VEGFA	GUCY2F	0.0181818
CYBRD1	ALB	0
CYBRD1	GUCY2F	0.0181818
CAV1	ALB	0
CAV1	GUCY2F	0
CAV1	ATM	0
CAV1	NRF1	0
CAV1	OGG1	0
CAV1	AHSA1	0
CCL2	ALB	0
CCL2	GUCY2F	0.0181818
TNF	ALB	0
TNF	GUCY2F	0.0181818
TNC	ALB	0
TNC	GUCY2F	0.0181818
TH	ALB	0
TH	GUCY2F	0.0181818
MME	ALB	0
MME	GUCY2F	0.0181818
VCAM1	ALB	0
VCAM1	GUCY2F	0.0181818
SLC11A2	ALB	0
SLC11A2	GUCY2F	0.0181818
ALB	CTNNB	0
ALB	BCL2	0
ALB	GUCY2F	0
ALB	LPL	0
ALB	IL6	0
ALB	OLR1	0
[truncated: 6,895 more rows]
